# Supplementary material for: MAPK-triggered chromatin reprogramming by histone deacetylase in plant innate immunity
Source: Genome Biol. 2017 Jul 6;18:131. doi: 10.1186/s13059-017-1261-8 (PMC5501531; doi:10.1186/s13059-017-1261-8)
Supplement: Supplementary file 2 — List of HD2B target genes in mock and flg22 conditions. (XLSX 167 kb) [file 13059_2017_1261_MOESM2_ESM.xlsx]

## Sheet: Feuil1
HD2B target genes in mock condition	HD2B target genes in flg22 condition
AT1G47200	AT5G22650
AT5G21150	AT3G61028
AT1G63700	AT1G08260
AT1G20400	AT2G34790
AT3G23900	AT3G44050
AT2G07240	AT4G32410
AT1G73850	AT1G30800
AT4G10380	AT3G09430
AT3G42850	AT5G21050
AT3G60910	AT4G33870
AT5G01340	AT5G37010
AT4G38590	AT2G33000
AT1G67220	AT4G26330
AT5G28237	AT1G12610
AT1G01700	AT5G10390
AT5G34869	AT4G26780
AT3G48190	AT4G14150
AT1G58210	AT3G12870
AT1G04580	AT5G57590
AT3G48760	AT1G57820
AT3G45560	AT2G41360
AT3G22400	AT1G79850
AT4G32500	AT3G20810
AT3G28345	AT4G29640
AT3G61028	AT3G58990
AT4G02740	AT3G55780
AT5G45200	AT3G02400
AT3G44710	AT1G27880
AT3G07230	AT3G63370
AT1G53600	AT2G44190
AT1G59740	AT1G10270
AT2G14520	AT3G54870
AT1G28020	AT1G55770
AT2G13690	AT3G10600
AT1G54270	AT5G13520
AT4G28910	AT4G14180
AT4G32400	AT3G02050
AT3G53580	AT4G14104
AT3G42180	AT3G20300
AT1G02730	AT3G13210
AT5G11170	AT1G10710
AT4G08530	AT1G02720
AT5G45230	AT2G36240
AT5G41840	AT3G28840
AT4G17420	AT3G01010
AT1G64070	AT3G09580
AT5G27800	AT5G61865
AT4G02300	AT1G12940
AT5G48060	AT1G74780
AT1G64400	AT1G07400
AT4G16915	AT1G14750
AT2G25540	AT5G13840
AT5G07280	AT5G10400
AT4G23700	AT1G10230
AT3G29260	AT5G65990
AT5G45520	AT3G06030
AT2G32370	AT2G20980
AT5G14760	AT1G63440
AT4G18060	AT3G12440
AT5G06850	AT2G24310
AT1G77760	AT1G42430
AT3G44770	AT5G43400
AT5G35760	AT4G36280
AT2G47430	AT5G07280
AT5G59100	AT2G22600
AT3G02140	AT1G23210
AT5G14240	AT2G38110
AT2G07170	AT2G25130
AT2G19410	AT2G14206
AT4G13710	AT1G08340
AT4G30120	AT3G10370
AT5G03620	AT1G75960
AT1G51190	AT5G40940
AT1G32415	AT1G74070
AT1G75640	AT3G48500
AT1G20240	AT3G60220
AT1G53140	AT4G11140
AT5G04730	AT2G38690
AT5G51800	AT2G44840
AT1G10680	AT1G31280
AT1G22760	AT3G14570
AT1G64390	AT3G51190
AT1G33930	AT2G25110
AT4G37900	AT5G14770
AT1G32190	AT1G08250
AT1G65610	AT3G07440
AT1G11370	AT4G29800
AT4G36150	AT3G57440
AT3G09620	AT1G63930
AT2G46480	AT5G20740
AT1G48100	AT5G15880
AT5G58050	AT5G45990
AT1G51310	AT3G57260
AT5G46540	AT3G61810
AT3G01050	AT2G47590
AT2G02880	AT4G02070
AT1G62660	AT1G30760
AT1G76430	AT2G01610
AT3G14300	AT5G13120
AT5G60770	AT3G54650
AT4G38070	AT1G10960
AT4G17000	AT3G46570
AT5G03795	AT3G61730
AT3G49510	AT1G06660
AT1G79420	AT4G27540
AT2G24720	AT2G21130
AT1G16070	AT3G62460
AT3G58440	AT2G41490
AT2G42720	AT5G20850
AT2G34880	AT5G52290
AT1G80660	AT2G47440
AT4G16940	AT4G24580
AT1G32180	AT4G16510
AT2G30240	AT2G47910
AT3G26140	AT4G00890
AT5G61480	AT4G39030
AT1G14580	AT1G78930
AT1G68390	AT5G57570
AT5G14900	AT5G08410
AT1G73810	AT1G52320
AT2G28230	AT5G66960
AT2G47460	AT3G24495
AT5G46610	AT2G18620
AT2G18540	AT4G32500
AT4G02280	AT4G21480
AT4G29920	AT1G07370
AT2G34510	AT2G37000
AT2G34830	AT1G48540
AT3G57140	AT2G14890
AT3G51740	AT1G12550
AT3G63470	AT1G67370
AT1G52490	AT3G55090
AT1G44890	AT5G62580
AT1G47370	AT5G43610
AT3G13630	AT2G21710
AT5G01690	AT4G28430
AT2G34790	AT5G14870
AT1G34540	AT5G17790
AT2G38110	AT4G22250
AT3G01015	AT5G67100
AT5G01670	AT4G01800
AT5G49310	AT3G09240
AT2G40440	AT2G38500
AT3G48344	AT5G63540
AT3G44920	AT2G14960
AT5G14940	AT4G13370
AT2G13680	AT1G53785
AT1G02540	AT4G38080
AT4G39790	AT1G76540
AT5G61550	AT5G57370
AT5G22900	AT3G05000
AT5G61700	AT5G63960
AT4G18250	AT4G24710
AT1G78640	AT2G32300
AT1G01660	AT5G02830
AT5G57350	AT1G03790
AT5G04230	AT5G18810
AT2G28340	AT5G13580
AT1G72270	AT2G37880
AT1G58370	AT3G03440
AT3G55660	AT2G33010
AT5G04680	AT3G60900
AT5G41315	AT5G10920
AT4G32870	AT5G15050
AT5G02490	AT4G39470
AT4G14400	AT5G54450
AT3G28940	AT3G18020
AT2G24130	AT3G63480
AT1G64170	AT4G39010
AT5G04700	AT4G04020
AT1G47890	AT1G01900
AT4G13840	AT5G10370
AT1G78160	AT3G05650
AT1G05230	AT4G17380
AT1G32120	AT4G11040
AT4G18640	AT1G02730
AT4G10370	AT5G58930
AT2G07140	AT5G09720
AT2G41470	AT4G09490
AT1G01695	AT5G58480
AT1G20920	AT2G31270
AT4G16120	AT4G40090
AT3G49150	AT5G49420
AT1G04470	AT1G01980
AT1G79400	AT1G76100
AT5G63090	AT5G04660
AT1G43640	AT1G56150
AT4G00700	AT2G29260
AT1G19390	AT1G09800
AT2G31910	AT1G19350
AT4G14390	AT5G11110
AT2G35080	AT4G16640
AT5G41410	AT3G54050
AT1G79580	AT3G11150
AT2G40520	AT1G20930
AT4G21326	AT4G10950
AT4G19800	AT3G14920
AT5G50140	AT2G24650
AT1G55600	AT2G33793
AT5G56040	AT1G73885
AT5G53520	AT5G44500
AT2G31500	AT4G16210
AT5G16500	AT1G80080
AT3G07250	AT1G53140
AT2G01290	AT2G47770
AT2G24370	AT2G48010
AT1G10385	AT3G05720
AT2G45420	AT5G20040
AT4G33390	AT5G01880
AT4G15980	AT2G18500
AT3G22900	AT2G41670
AT4G03470	AT4G28350
AT5G01040	AT1G27170
AT1G49920	AT4G30250
AT2G35550	AT3G09620
AT1G26870	AT4G28180
AT1G16380	AT4G36910
AT5G65690	AT2G40220
AT2G44930	AT3G54090
AT4G28520	AT3G56330
AT2G46950	AT1G12244
AT4G22760	AT5G11300
AT4G27420	AT4G38150
AT5G28960	AT5G38820
AT5G16570	AT5G49110
AT1G11070	AT1G27140
AT1G11260	AT5G66360
AT1G30930	AT1G71870
AT2G13620	AT1G06160
AT5G01760	AT4G24660
AT1G74820	AT5G64640
AT2G04450	AT2G44640
AT1G51805	AT1G09200
AT5G20830	AT4G29620
AT3G16860	AT3G61780
AT1G61190	AT4G26965
AT2G33010	AT1G75150
AT1G18140	AT3G63020
AT5G40290	AT5G65000
AT4G34940	AT3G22100
AT5G01680	AT2G36560
AT2G02890	AT1G70460
AT5G20710	AT5G05130
AT5G39690	AT1G12630
AT4G38340	AT1G77200
AT5G58860	AT4G31520
AT5G22300	AT3G17360
AT4G25860	AT1G74930
AT3G57130	AT4G15400
AT3G55110	AT4G32400
AT2G07560	AT3G15670
AT4G39800	AT1G12850
AT5G57380	AT2G46700
AT2G03260	AT2G26380
AT4G16680	AT1G02000
AT5G46530	AT4G00230
AT3G01670	AT2G41380
AT1G30850	AT4G38340
AT4G16745	AT1G63050
AT5G58170	AT1G76240
AT3G28890	AT3G63060
AT3G50930	AT3G45230
AT2G15620	AT5G04610
AT5G51850	AT5G64710
AT2G24945	AT4G29370
AT5G45530	AT2G42560
AT1G01900	AT2G29750
AT2G38940	AT2G45460
AT4G33810	AT3G01030
AT4G04990	AT3G24710
AT5G02340	AT3G18870
AT5G01050	AT2G41451
AT2G46770	AT4G14970
AT4G37400	AT2G24440
AT4G32378	AT2G38490
AT5G13990	AT5G44280
AT1G20160	AT1G77400
AT2G40370	AT1G02550
AT1G03670	AT3G13980
AT5G64330	AT3G60780
AT5G19170	AT4G38670
AT4G31230	AT3G01630
AT5G35375	AT2G25820
AT2G46760	AT3G57370
AT4G26390	AT3G44755
AT3G43190	AT3G60520
AT4G30140	AT3G01015
AT4G20920	AT4G17300
AT1G62440	AT5G16080
AT1G16630	AT5G04680
AT5G22650	AT4G32580
AT4G35160	AT4G01985
AT3G28780	AT3G45555
AT2G01810	AT3G63540
AT5G01320	AT1G15330
AT1G25250	AT3G60960
AT3G11860	AT4G12140
AT5G43870	AT1G08210
AT1G55560	AT4G05470
AT1G68130	AT5G06530
AT3G19700	AT1G20720
AT5G62627	AT2G22060
AT1G52100	AT2G15400
AT4G33230	AT2G36090
AT4G37390	AT3G54660
AT4G32460	AT5G14010
AT4G38650	AT5G35760
AT1G27180	AT3G11670
AT5G14890	AT1G16730
AT1G33080	AT5G58280
AT5G54480	AT1G68200
AT4G27110	AT5G24330
AT4G11730	AT5G67070
AT4G38190	AT5G63630
AT3G21720	AT5G55830
AT3G27150	AT5G47400
AT2G29220	AT3G21360
AT5G13580	AT3G49320
AT4G00230	AT1G66810
AT5G45210	AT5G13060
AT1G52030	AT2G42150
AT3G55100	AT5G07540
AT3G55130	AT3G06740
AT1G23320	AT3G04260
AT1G31670	AT1G59860
AT3G10000	AT1G03070
AT1G55700	AT4G34200
AT5G18330	AT5G05490
AT5G63850	AT4G01200
AT5G10090	AT5G44700
AT1G33940	AT3G02030
AT5G09970	AT4G16370
AT2G14960	AT1G06490
AT2G25460	AT2G39140
AT3G15030	AT1G38131
AT3G46350	AT2G01660
AT4G33840	AT1G48280
AT1G60190	AT1G32660
AT5G20860	AT1G06620
AT2G38160	AT1G20030
AT5G64790	AT2G39980
AT3G16390	AT1G79130
AT5G60250	AT4G10265
AT1G08100	AT4G14805
AT5G62065	AT1G10730
AT5G11180	AT5G48390
AT4G25430	AT3G04854
AT4G23160	AT4G12620
AT1G68200	AT5G25610
AT4G00730	AT2G29550
AT1G51530	AT2G22200
AT2G31220	AT2G01330
AT4G29050	AT2G30960
AT5G10770	AT1G34160
AT2G21480	AT5G43870
AT5G01550	AT1G53645
AT2G30210	AT5G46530
AT1G03050	AT5G07140
AT1G01600	AT5G27889
AT5G51490	AT4G29600
AT3G57270	AT5G67230
AT2G39330	AT3G16570
AT4G04450	AT1G71210
AT3G11385	AT1G29230
AT3G55590	AT1G79760
AT3G13640	AT1G77850
AT5G58910	AT1G58150
AT3G52810	AT5G10690
AT2G05850	AT3G23810
AT5G58460	AT1G09680
AT3G29190	AT1G45063
AT5G24330	AT3G63430
AT5G42590	AT5G09430
AT5G53950	AT5G09210
AT2G17600	AT5G60010
AT3G47170	AT5G62820
AT4G37250	AT2G31920
AT1G76820	AT5G02370
AT3G49260	AT3G54820
AT3G63430	AT1G13250
AT5G52310	AT2G03000
AT5G60010	AT5G55680
AT3G08870	AT5G01910
AT1G66960	AT1G49010
AT1G62030	AT4G02130
AT1G52120	AT5G01590
AT2G01780	AT2G20770
AT5G09320	AT4G38440
AT2G18600	AT1G35680
AT5G15250	AT1G03120
AT3G60920	AT1G15150
AT5G01280	AT1G77860
AT3G14440	AT3G19570
AT5G06740	AT5G07810
AT4G20050	AT1G78770
AT1G71370	AT5G27870
AT3G05960	AT1G79400
AT5G01190	AT1G02965
AT5G13350	AT4G24610
AT4G01985	AT5G39650
AT4G19170	AT3G19120
AT4G01340	AT2G21235
AT3G52970	AT1G80555
AT3G58650	AT5G43211
AT1G56040	AT3G02820
AT4G37650	AT1G80580
AT1G74710	AT3G47170
AT3G45720	AT4G26420
AT4G33020	AT2G45870
AT3G16490	AT3G59550
AT1G66610	AT3G24190
AT4G20080	AT5G18340
AT2G36190	AT1G79420
AT3G11430	AT2G22610
AT4G01760	AT5G45700
AT4G15490	AT5G66470
AT3G27331	AT1G02020
AT4G16930	AT1G70710
AT1G12940	AT3G50230
AT3G18660	AT1G02650
AT5G59070	AT3G08810
AT1G21970	AT3G63350
AT2G19610	AT1G77730
AT1G10640	AT5G19040
AT1G80090	AT1G03710
AT5G47850	AT5G47600
AT2G21420	AT2G39180
AT3G12900	AT1G20480
AT4G10695	AT5G23860
AT1G27580	AT5G51420
AT3G04050	AT1G04110
AT4G24140	AT1G26540
AT5G10340	AT4G25020
AT1G08090	AT3G48980
AT2G15400	AT3G08600
AT2G42560	AT4G04350
AT1G80690	AT5G63420
AT3G59680	AT2G29590
AT1G63450	AT5G51545
AT1G78430	AT4G16155
AT4G14670	AT4G31120
AT5G18350	AT5G65250
AT3G10960	AT1G27530
AT1G34580	AT4G35985
AT4G16530	AT1G67570
AT2G21330	AT4G26500
AT1G64255	AT1G22680
AT1G11600	AT3G63170
AT5G41780	AT2G39230
AT5G59120	AT2G29990
AT5G65520	AT4G27990
AT1G79410	AT4G35700
AT5G59690	AT2G28450
AT3G46840	AT4G05400
AT1G15610	AT4G11230
AT4G25750	AT1G11220
AT1G66210	AT4G32770
AT2G32830	AT2G35490
AT3G23010	AT4G28230
AT5G65100	AT3G04880
AT3G26320	AT1G80710
AT5G03960	AT1G19300
AT1G51670	AT4G25080
AT1G77210	AT1G03090
AT1G01190	AT2G42260
AT3G04030	AT3G09660
AT3G60670	AT1G11800
AT2G26760	AT1G21790
AT1G57750	AT4G32970
AT2G21450	AT1G02510
AT3G62570	AT1G12980
AT5G58400	AT5G01890
AT1G52130	AT5G47540
AT5G39380	AT5G08610
AT1G02620	AT5G47680
AT1G25450	AT4G31390
AT4G01580	AT2G24945
AT5G59090	AT1G11120
AT3G48290	AT2G40690
AT2G38240	AT3G46940
AT3G55650	AT4G16670
AT2G22810	AT3G55690
AT5G15500	AT1G52770
AT1G30530	AT1G68540
AT3G24780	AT5G17030
AT4G28500	AT3G54390
AT2G18480	AT1G68460
AT2G01510	AT2G45340
AT2G26700	AT1G78810
AT5G58820	AT2G21440
AT3G48270	AT5G57390
AT4G40020	AT1G77880
AT5G26250	AT1G48580
AT5G05720	AT1G06570
AT3G62710	AT5G53210
AT4G31960	AT1G17040
AT1G64780	AT3G19990
AT4G00310	AT2G16440
AT2G47440	AT3G24340
AT2G17000	AT1G04540
AT5G01890	AT1G16070
AT1G05580	AT4G01230
AT2G43050	AT5G66690
AT4G05320	AT3G06570
AT4G31710	AT4G01110
AT3G61720	AT2G21340
AT3G28270	AT4G29160
AT4G17210	AT1G30840
AT3G47340	AT5G64080
AT3G48340	AT5G50930
AT4G31805	AT2G24060
AT1G52000	AT3G06890
AT3G09530	AT1G74130
AT2G37930	AT5G14080
AT5G43390	AT1G16520
AT5G67430	AT5G19540
AT4G33970	AT1G29900
AT4G17350	AT5G58520
AT3G57010	AT3G50740
AT3G24340	AT3G12590
AT4G02420	AT4G22240
AT4G11290	AT3G53720
AT5G18890	AT4G27370
AT3G58710	AT3G05602
AT3G05640	AT4G02940
AT1G01200	AT5G19740
AT5G10760	AT4G20440
AT4G16670	AT5G39550
AT4G20095	AT5G37280
AT2G33070	AT5G04360
AT5G62940	AT4G13840
AT5G19580	AT3G02490
AT1G63100	AT5G12860
AT4G12190	AT5G52930
AT5G20420	AT3G60380
AT2G02023	AT3G03090
AT3G25490	AT3G50220
AT4G21480	AT5G47810
AT4G34320	AT5G36160
AT2G29750	AT4G11990
AT3G27330	AT5G58250
AT1G08630	AT2G24850
AT1G22340	AT3G21000
AT4G14730	AT4G18350
AT2G47800	AT5G23950
AT2G24740	AT3G05970
AT4G36700	AT1G09750
AT5G16960	AT4G21270
AT2G19220	AT5G65360
AT3G21750	AT1G18310
AT5G64870	AT1G11060
AT1G18940	AT4G32272
AT2G21540	AT3G19640
AT5G06520	AT3G12060
AT1G09720	AT3G48600
AT4G38880	AT1G30520
AT1G77110	AT5G65650
AT5G13210	AT2G35240
AT3G28830	AT4G29630
AT1G43600	AT5G06180
AT3G48410	AT5G20340
AT3G16240	AT1G14460
AT3G53260	AT3G48210
AT3G48231	AT5G14290
AT1G30560	AT4G01570
AT1G49150	AT4G20700
AT1G50820	AT1G52650
AT4G39060	AT5G59120
AT5G51330	AT3G07390
AT3G55150	AT4G00231
AT3G05310	AT3G04530
AT5G43180	AT2G46250
AT1G77500	AT5G63380
AT2G42100	AT5G63310
AT2G28650	AT2G46220
AT1G71340	AT3G57240
AT3G08660	AT4G32260
AT2G20710	AT4G13670
AT5G57180	AT2G45060
AT5G52050	AT4G34440
AT2G39210	AT5G52520
AT1G78960	AT5G15510
AT1G68380	AT5G14380
AT1G28130	AT3G28380
AT3G61490	AT5G20070
AT1G69910	AT5G01530
AT5G25820	AT3G48250
AT1G80080	AT3G54610
AT5G63750	AT3G22425
AT4G33070	AT1G63030
AT4G35110	AT4G11930
AT1G79430	AT1G11430
AT1G01115	AT5G04770
AT1G10400	AT5G64910
AT3G61820	AT3G12460
AT1G64900	AT2G15590
AT1G12110	AT2G02061
AT2G34700	AT1G24650
AT1G60625	AT5G57530
AT5G52400	AT3G48425
AT1G30780	AT4G27390
AT2G36570	AT1G09950
AT3G21770	AT2G02810
AT2G24030	AT5G62310
AT1G30760	AT1G77790
AT3G57120	AT3G54290
AT4G26200	AT3G61880
AT3G27500	AT5G19110
AT5G57770	AT3G60010
AT5G04190	AT5G50480
AT4G27590	AT5G64280
AT5G28210	AT2G44540
AT4G21440	AT3G06145
AT1G79900	AT2G43130
AT2G21920	AT5G38120
AT2G26960	AT5G01820
AT4G34250	AT5G09610
AT5G56960	AT1G15360
AT1G22710	AT4G19770
AT3G23840	AT1G75080
AT1G32970	AT5G01310
AT1G70830	AT4G33070
AT2G38100	AT4G39710
AT1G01420	AT1G13820
AT5G19700	AT1G56180
AT3G21560	AT3G55500
AT4G01460	AT1G19210
AT5G17160	AT5G19680
AT5G66690	AT5G11550
AT2G34810	AT4G25190
AT5G55520	AT3G54700
AT3G21330	AT1G16080
AT5G26920	AT4G00490
AT5G15950	AT5G27130
AT3G62210	AT1G48740
AT3G50740	AT5G57140
AT3G46850	AT4G34320
AT3G56920	AT1G76910
AT2G03010	AT3G18190
AT4G39480	AT4G11130
AT2G42170	AT5G08415
AT4G23750	AT5G59310
AT3G55090	AT5G13390
AT5G23270	AT4G38220
AT5G09610	AT2G29860
AT2G47860	AT1G80120
AT1G65800	AT5G01340
AT2G34360	AT5G40380
AT3G24650	AT4G16970
AT3G28560	AT1G12380
AT5G37560	AT1G07790
AT5G46830	AT1G80990
AT1G59950	AT2G39880
AT5G17980	AT1G10630
AT1G07260	AT2G37660
AT4G00870	AT1G03260
AT3G26830	AT5G43070
AT3G29800	AT4G35440
AT1G07850	AT2G25700
AT2G23060	AT4G36420
AT5G48390	AT4G14440
AT3G21800	AT3G21100
AT1G01880	AT5G23530
AT5G10150	AT5G66400
AT1G04540	AT3G15920
AT4G35620	AT4G26370
AT5G66320	AT4G13890
AT2G45470	AT1G02690
AT1G66220	AT3G54780
AT4G39490	AT1G05630
AT3G18810	AT5G57770
AT5G61350	AT4G23060
AT1G05540	AT4G31830
AT5G23850	AT5G64520
AT2G42800	AT1G10000
AT3G42880	AT4G28620
AT5G25550	AT1G03140
AT5G20870	AT4G39970
AT1G75620	AT3G10290
AT2G01420	AT3G11070
AT5G44316	AT1G67540
AT2G17590	AT1G48310
AT1G69860	AT1G31840
AT1G29090	AT2G34810
AT1G23550	AT5G24660
AT3G46240	AT1G31780
AT5G51420	AT5G49910
AT2G27990	AT3G47450
AT5G19410	AT1G08160
AT1G73590	AT3G29320
AT4G00190	AT1G75040
AT4G24450	AT5G17090
AT5G66230	AT1G80440
AT1G23010	AT3G57830
AT4G02100	AT1G24095
AT1G33612	AT5G42590
AT3G25670	AT1G09520
AT3G25960	AT4G29400
AT2G01950	AT4G17310
AT3G13790	AT1G17630
AT3G51710	AT5G15210
AT5G58850	AT4G37130
AT4G03630	AT3G01370
AT3G25590	AT3G19720
AT3G01870	AT1G23390
AT4G10520	AT2G20590
AT3G32040	AT3G61320
AT1G27480	AT1G20823
AT4G26890	AT1G09130
AT2G10965	AT5G52950
AT1G30600	AT5G18320
AT5G16950	AT3G10180
AT2G03000	AT1G79520
AT3G24140	AT3G27925
AT5G65160	AT1G07040
AT5G40320	AT4G32080
AT3G52600	AT5G40820
AT3G11325	AT4G35120
AT5G53210	AT1G27120
AT2G18340	AT1G01500
AT4G15280	AT1G23201
AT3G51470	AT5G17600
AT3G11370	AT5G66130
AT1G02670	AT1G30100
AT4G36600	AT5G50140
AT4G38770	AT5G20670
AT3G63360	AT1G06560
AT5G56980	AT2G44330
AT3G13390	AT1G04850
AT3G60730	AT4G38650
AT5G15480	AT1G01510
AT3G14530	AT2G25680
AT1G35880	AT5G10830
AT3G22190	AT3G63470
AT1G04150	AT3G19070
AT1G77270	AT3G63000
AT2G18150	AT1G14490
AT2G45430	AT2G01210
AT2G18570	AT3G23670
AT3G08570	AT1G05440
AT3G22910	AT5G48950
AT3G14940	AT5G56700
AT5G09590	AT1G53260
AT5G08250	AT3G60280
AT4G27260	AT5G64780
AT2G42290	AT2G07687
AT5G64100	AT5G09560
AT5G11940	AT5G15700
AT3G03510	AT5G11480
AT1G44740	AT3G56250
AT4G25110	AT5G09450
AT5G52860	AT1G76800
AT5G48410	AT4G26520
AT3G19184	AT5G04970
AT3G56630	AT5G63240
AT2G26950	AT5G66570
AT3G13400	AT4G36700
AT3G03670	AT5G24880
AT1G75240	AT2G17860
AT3G53950	AT1G80180
AT4G23030	AT2G46300
AT1G71690	AT1G80860
AT2G40950	AT1G52260
AT3G60470	AT1G77310
AT1G78850	AT2G37590
AT1G48660	AT3G11690
AT2G02660	AT4G28005
AT5G65480	AT5G04010
AT2G26130	AT3G59030
AT3G44910	AT4G16630
AT5G14990	AT1G23540
AT3G54560	AT3G23890
AT5G09530	AT5G14580
AT3G03450	AT1G75240
AT5G63160	AT3G07310
AT3G19380	AT3G29240
AT2G29800	AT4G22910
AT4G18350	AT3G08840
AT5G58830	AT1G23170
AT1G20150	AT3G02850
AT5G06090	AT1G04760
AT1G54870	AT2G18460
AT1G35630	AT5G02430
AT1G51500	AT3G19170
AT1G54330	AT1G52870
AT5G28500	AT2G46950
AT3G19080	AT1G73260
AT4G30250	AT2G40640
AT1G65340	AT3G12610
AT5G11920	AT3G14900
AT5G25610	AT1G65770
AT2G01210	AT3G19910
AT4G00390	AT3G15110
AT3G29635	AT1G30790
AT3G05600	AT1G78580
AT5G43890	AT1G78610
AT5G18280	AT3G20020
AT4G26660	AT1G77420
AT1G13290	AT1G14686
AT5G39560	AT3G62080
AT5G66660	AT2G35470
AT2G35615	AT5G13630
AT1G12950	AT3G05950
AT3G09520	AT1G18140
AT1G23000	AT3G07005
AT1G58340	AT3G06200
AT1G75360	AT2G25600
AT4G35120	AT3G18110
AT2G34370	AT2G34340
AT2G45400	AT4G17240
AT5G58340	AT1G18940
AT5G10280	AT3G16260
AT5G41920	AT5G47110
AT1G31450	AT3G05820
AT2G20800	AT5G14280
AT1G30950	AT2G28010
AT3G06210	AT1G48570
AT5G39820	AT1G65710
AT5G19040	AT4G27310
AT1G06800	AT1G16350
AT3G61990	AT2G38070
AT3G54600	AT2G41090
AT5G09470	AT4G27160
AT3G20750	AT5G13700
AT1G04020	AT3G04510
AT5G17800	AT5G65200
AT1G16440	AT5G47150
AT2G34500	AT3G25860
AT2G03410	AT4G38740
AT5G63790	AT1G63250
AT3G14240	AT3G29300
AT4G21010	AT4G23930
AT2G40910	AT5G21950
AT1G75470	AT2G29680
AT4G34520	AT4G29650
AT4G12730	AT5G19700
AT5G18980	AT1G62130
AT2G29660	AT4G38780
AT5G07700	AT2G37870
AT1G77855	AT1G62050
AT3G04510	AT4G04990
AT2G25900	AT2G47890
AT3G58520	AT1G22270
AT1G34510	AT5G50350
AT5G13600	AT3G10400
AT1G32740	AT5G67020
AT4G23680	AT5G02250
AT3G17980	AT4G17600
AT5G07520	AT3G09530
AT5G45670	AT4G15890
AT4G39590	AT4G37450
AT3G05140	AT1G67840
AT1G51210	AT1G14410
AT1G09750	AT3G48240
AT3G42800	AT2G23790
AT1G22190	AT5G54240
AT5G37620	AT3G50340
AT3G24850	AT5G43980
AT2G19210	AT2G31650
AT3G29670	AT5G22750
AT2G44790	AT5G07760
AT3G24240	AT4G31360
AT2G21910	AT3G05620
AT5G57130	AT5G26310
AT2G21140	AT3G18800
AT5G25390	AT1G06460
AT4G16640	AT5G58770
AT3G07840	AT2G18245
AT3G21670	AT1G02870
AT5G16340	AT5G50175
AT5G66150	AT2G34230
AT5G49920	AT3G02060
AT3G01990	AT3G13290
AT3G05260	AT5G49880
AT3G63110	AT1G22600
AT5G13150	AT1G52000
AT2G46380	AT2G16780
AT4G14480	AT5G09730
AT2G37900	AT1G75230
AT2G41170	AT1G31250
AT5G50200	AT5G66055
AT1G24650	AT1G65620
AT3G12720	AT1G18080
AT1G20800	AT5G21430
AT3G11350	AT5G28020
AT3G27720	AT1G54240
AT5G40000	AT4G12400
AT5G22090	AT5G46370
AT3G57830	AT2G47340
AT5G65980	AT3G53760
AT1G12330	AT5G13230
AT5G23860	AT2G20585
AT5G26310	AT5G03620
AT4G11650	AT5G66230
AT4G18780	AT4G26310
AT1G64080	AT1G11940
AT3G51070	AT2G44578
AT5G42230	AT4G33970
AT1G18960	AT1G52030
AT1G06970	AT1G30530
AT2G34220	AT1G66170
AT3G16440	AT3G55730
AT2G22500	AT2G02590
AT5G55240	AT2G38330
AT1G05020	AT3G53490
AT4G27460	AT3G53640
AT2G34910	AT4G25480
AT1G08135	AT1G78390
AT5G04530	AT4G28100
AT2G26150	AT1G12330
AT5G22355	AT1G02065
AT4G35070	AT2G04530
AT1G71770	AT5G04820
AT1G07720	AT4G20820
AT2G18830	AT1G76020
AT5G25370	AT4G26620
AT1G15630	AT5G15860
AT1G72490	AT1G21970
AT2G16660	AT1G79860
AT3G05610	AT4G02630
AT2G44570	AT1G23700
AT3G46780	AT4G34190
AT4G17580	AT1G18910
AT2G45720	AT3G12880
AT1G11220	AT5G10010
AT3G28310	AT4G30430
AT3G18710	AT1G69320
AT3G22500	AT1G65950
AT1G15830	AT3G11920
AT1G29080	AT2G46850
AT4G17680	AT3G02570
AT1G49780	AT5G62170
AT3G28840	AT4G17920
AT4G11540	AT5G66160
AT1G18810	AT5G16250
AT4G26330	AT1G63990
AT5G64540	AT4G23940
AT4G01500	AT2G23130
AT4G39760	AT1G19970
AT4G23220	AT4G22840
AT5G22560	AT5G59100
AT5G27130	AT5G62330
AT5G50930	AT5G09710
AT3G55950	AT1G04260
AT4G22900	AT4G12730
AT2G37590	AT1G34540
AT1G65130	AT2G21140
AT4G22470	AT1G76830
AT5G24110	AT3G62000
AT3G13784	AT3G24540
AT1G33920	AT5G45330
AT1G71880	AT1G11870
AT1G30455	AT3G62820
AT4G14140	AT5G26860
AT2G02030	AT1G70070
AT1G64930	AT5G63100
AT5G12940	AT3G57200
AT1G17770	AT4G25420
AT5G47000	AT2G47680
AT1G20790	AT5G55740
AT3G10470	AT3G33530
AT1G50880	AT4G25540
AT3G07120	AT1G74900
AT5G09910	AT5G17270
AT5G66330	AT3G21870
AT1G06923	AT2G44030
AT1G15320	AT3G49170
AT5G42720	AT4G29310
AT1G20610	AT4G23750
AT1G18410	AT1G48770
AT4G24640	AT3G15020
AT4G26580	AT3G58100
AT2G42850	AT1G50240
AT1G04110	AT4G24860
AT5G06170	AT5G59980
AT5G60520	AT5G23700
AT1G72230	AT2G23800
AT5G24100	AT3G56270
AT3G51190	AT4G13730
AT5G67280	AT1G76500
AT1G65790	AT1G67020
AT4G28620	AT5G09930
AT1G28400	AT1G03600
AT1G70370	AT3G12420
AT5G24050	AT5G59570
AT3G05110	AT2G45700
AT2G34490	AT2G34320
AT3G42830	AT1G29870
AT3G07820	AT1G72900
AT1G30220	AT3G51870
AT2G43960	AT3G53230
AT2G39975	AT1G20070
AT4G20190	AT4G05320
AT2G47040	AT3G19830
AT3G07830	AT5G41920
AT4G13885	AT4G27000
AT2G22060	AT4G18790
AT1G64500	AT1G69880
AT1G02650	AT1G19290
AT5G27690	AT2G29820
AT1G64620	AT4G29840
AT1G80160	AT4G25450
AT2G22030	AT4G08867
AT5G17960	AT3G17670
AT5G44440	AT1G63680
AT4G29370	AT1G79350
AT3G07960	AT3G03670
AT3G47540	AT2G36026
AT5G48270	AT2G05920
AT3G54920	AT5G61640
AT2G46400	AT1G76790
AT2G45550	AT5G22970
AT5G66080	AT1G23550
AT5G57530	AT1G16150
AT5G56320	AT3G06210
AT3G24290	AT1G30740
AT2G36100	AT2G36200
AT3G29630	AT1G21880
AT3G53040	AT5G03430
AT4G15740	AT5G18390
AT1G06760	AT2G36110
AT4G17800	AT5G17610
AT4G28811	AT4G01410
AT3G52980	AT5G55893
AT2G39320	AT3G06430
AT3G08810	AT3G06060
AT3G07540	AT3G11250
AT1G56410	AT5G10625
AT3G14370	AT5G48290
AT3G10570	AT3G54630
AT5G67470	AT3G13175
AT1G51330	AT1G04830
AT2G38070	AT4G27460
AT1G68960	AT5G46830
AT4G14465	AT4G27170
AT5G12280	AT4G21710
AT4G18540	AT3G01640
AT2G44810	AT2G40760
AT4G32890	AT4G35250
AT3G48980	AT5G01020
AT1G05800	AT5G46110
AT3G29250	AT5G01770
AT4G36880	AT1G06950
AT3G53150	AT1G44740
AT3G25250	AT5G63510
AT4G12100	AT2G21800
AT2G42840	AT1G79900
AT1G67110	AT5G14570
AT1G20735	AT5G11350
AT3G13980	AT1G26480
AT2G28350	AT1G34355
AT2G43270	AT3G07420
AT3G59010	AT5G14550
AT1G20490	AT5G51800
AT5G54060	AT1G68600
AT5G52810	AT1G20140
AT3G02270	AT1G25300
AT1G63930	AT2G22590
AT4G30040	AT3G23805
AT1G64380	AT3G55420
AT3G16460	AT1G77130
AT1G64660	AT1G17970
AT2G38090	AT2G20890
AT5G08090	AT5G49370
AT4G06744	AT1G79610
AT4G14940	AT1G18830
AT2G45040	AT4G16650
AT1G30840	AT1G45160
AT1G03980	AT5G66330
AT2G15440	AT5G65410
AT5G01120	AT1G78960
AT1G30710	AT2G03260
AT4G02180	AT1G73240
AT5G59570	AT2G26910
AT5G64590	AT4G28330
AT5G13930	AT4G20190
AT3G23450	AT5G04690
AT4G22390	AT4G14250
AT1G49290	AT4G24460
AT2G33280	AT1G61410
AT1G25988	AT3G12510
AT5G01820	AT1G01840
AT5G40010	AT1G55890
AT5G67090	AT1G12310
AT1G02965	AT1G72810
AT3G48220	AT2G27100
AT1G43680	AT3G12430
AT1G19460	AT1G20735
AT1G68800	AT5G11940
AT3G02645	AT3G24140
AT1G65710	AT5G03795
AT1G50580	AT1G68380
AT5G63450	AT3G03080
AT2G26380	AT1G23205
AT5G58480	AT4G33905
AT5G22600	AT1G19600
AT1G70460	AT5G18620
AT1G31390	AT5G47000
AT4G07932	AT5G57830
AT2G19070	AT1G22850
AT4G20170	AT3G60920
AT4G08868	AT1G09280
AT3G11420	AT1G70690
AT5G03060	AT2G35350
AT3G01630	AT5G64940
AT4G25580	AT4G23020
AT5G55740	AT4G35390
AT4G32300	AT3G20870
AT2G34920	AT3G56590
AT3G06600	AT3G19050
AT5G15150	AT5G41820
AT5G18930	AT4G30400
AT5G17830	AT5G47850
AT3G43710	AT3G52960
AT1G05920	AT4G00250
AT5G43030	AT2G35215
AT1G30170	AT1G11560
AT1G80310	AT3G18630
AT5G36200	AT4G21820
AT1G34575	AT4G36240
AT1G09650	AT3G23710
AT1G70170	AT5G17630
AT5G48360	AT5G51210
AT1G49330	AT1G03270
AT1G30050	AT1G10417
AT3G02840	AT2G40620
AT1G53790	AT1G10020
AT5G19100	AT4G00800
AT1G20940	AT1G27690
AT1G24540	AT4G38660
AT5G65590	AT2G21920
AT4G14090	AT1G60690
AT5G46080	AT5G11780
AT3G18170	AT5G05680
AT1G06520	AT5G52990
AT5G38120	AT5G42320
AT1G45063	AT5G28490
AT4G16820	AT2G22470
AT4G07960	AT1G77260
AT2G47180	AT5G07390
AT1G33800	AT1G05100
AT2G13550	AT3G05030
AT5G46670	AT1G27410
AT2G32300	AT3G06620
AT3G22840	AT4G00400
AT4G34160	AT2G01340
AT3G20640	AT5G47170
AT4G22810	AT1G55700
AT2G21040	AT4G14330
AT1G75490	AT1G75050
AT4G27410	AT3G06460
AT5G25330	AT1G80030
AT5G23190	AT2G26740
AT2G02650	AT5G50490
AT1G73050	AT2G25900
AT3G13229	AT3G45900
AT2G39220	AT4G22400
AT5G61320	AT2G12190
AT2G38510	AT3G62230
AT5G03870	AT1G12930
AT2G20180	AT1G76410
AT5G44700	AT1G74770
AT3G22870	AT4G02730
AT4G33870	AT1G08390
AT4G21020	AT2G45750
AT1G75870	AT1G17450
AT5G63180	AT5G45230
AT1G57943	AT1G03050
AT1G30060	AT5G48570
AT1G28000	AT3G04890
AT3G14810	AT5G13910
AT3G20830	AT3G63410
AT2G17690	AT5G54530
AT1G24140	AT1G49890
AT3G11390	AT4G26660
AT1G67750	AT4G11060
AT5G44360	AT2G42610
AT5G53660	AT4G25700
AT1G77790	AT5G08540
AT5G15210	AT1G68110
AT4G17585	AT1G65380
AT1G02700	AT2G32630
AT5G22930	AT1G80520
AT1G32030	AT3G49750
AT5G04630	AT3G18360
AT3G55500	AT3G24220
AT5G55180	AT5G05740
AT5G04310	AT2G43180
AT5G57390	AT2G47560
AT4G38460	AT5G48180
AT5G66770	AT5G06680
AT5G50080	AT5G16285
AT3G29431	AT5G57690
AT3G60390	AT3G53950
AT3G60900	AT3G61760
AT1G22030	AT1G09960
AT4G34380	AT1G49900
AT1G19890	AT5G01790
AT1G15360	AT4G32460
AT5G26190	AT5G06760
AT1G75040	AT1G52550
AT3G11920	AT4G38590
AT1G12010	AT3G18130
AT5G61720	AT2G45480
AT4G36180	AT3G03980
AT4G35390	AT4G28590
AT3G01840	AT5G27630
AT1G01980	AT5G58090
AT3G49950	AT5G10910
AT1G01355	AT5G12030
AT3G25620	AT1G16610
AT4G08950	AT5G01420
AT5G01420	AT5G65950
AT5G59870	AT2G31160
AT5G60090	AT1G64430
AT5G07010	AT3G60390
AT4G33880	AT1G01700
AT2G02020	AT5G08090
AT4G15960	AT1G04870
AT5G54820	AT4G23820
AT1G27045	AT4G14540
AT4G31940	AT5G02850
AT3G57860	AT1G15840
AT2G44130	AT4G15450
AT4G28790	AT1G07320
AT1G11810	AT5G17990
AT5G55320	AT4G14700
AT3G28580	AT5G20560
AT4G27670	AT3G50630
AT4G10820	AT4G17440
AT5G35917	AT2G33560
AT1G65620	AT5G62960
AT1G02810	AT5G67200
AT5G14510	AT2G41450
AT5G33370	AT3G44600
AT4G30400	AT5G67080
AT1G26760	AT1G67510
AT1G02850	AT3G50170
AT5G25830	AT1G79470
AT2G41100	AT3G18390
AT1G62480	AT1G53540
AT5G53870	AT5G44000
AT1G04360	AT5G14230
AT5G48940	AT1G52415
AT5G05490	AT3G13650
AT2G17010	AT5G02820
AT1G31250	AT1G29930
AT3G49200	AT1G60570
AT3G49030	AT4G09650
AT5G55340	AT2G34260
AT5G40380	AT5G24820
AT3G10910	AT2G47220
AT5G51750	AT3G20280
AT3G51760	AT5G09530
AT1G70300	AT5G04050
AT4G15390	AT2G45050
AT2G02950	AT1G44224
AT3G61810	AT1G10770
AT4G02410	AT3G03660
AT3G06230	AT1G24310
AT5G51760	AT3G55660
AT3G51171	AT1G49640
AT3G15670	AT5G03080
AT5G14490	AT3G44460
AT4G34610	AT4G27800
AT3G59450	AT4G30870
AT1G43910	AT4G03620
AT4G12280	AT1G49790
AT5G44610	AT3G01670
AT1G69430	AT5G54520
AT5G66300	AT1G64500
AT2G33870	AT1G79800
AT2G35350	AT5G67640
AT4G18320	AT4G20080
AT1G80990	AT3G26480
AT5G33340	AT1G49330
AT3G01750	AT1G06970
AT2G47030	AT3G02630
AT3G61100	AT3G52140
AT3G24300	AT2G38400
AT4G20140	AT3G52970
AT1G03790	AT5G24390
AT1G79470	AT4G28730
AT2G28850	AT2G38510
AT3G62340	AT5G15380
AT4G18690	AT2G43750
AT1G75450	AT2G29690
AT2G29250	AT2G35270
AT4G16050	AT1G78995
AT4G22505	AT5G02740
AT5G46280	AT5G13660
AT5G66740	AT5G06310
AT1G01150	AT5G60920
AT3G61970	AT1G10220
AT5G56370	AT3G19160
AT5G38450	AT3G16300
AT5G48180	AT3G07130
AT1G79760	AT2G33090
AT1G21990	AT3G04140
AT5G02920	AT5G65100
AT2G44580	AT1G74850
AT3G07430	AT5G10140
AT4G36710	AT2G33430
AT3G57240	AT3G27270
AT1G24130	AT3G66652
AT3G62170	AT3G53700
AT3G60220	AT5G16715
AT4G26520	AT3G10000
AT5G43110	AT3G22020
AT1G21530	AT4G05475
AT1G24590	AT1G35720
AT1G60390	AT3G58940
AT4G29780	AT3G63390
AT5G55020	AT1G25480
AT4G15160	AT4G37670
AT3G03680	AT2G34940
AT1G29560	AT5G52410
AT4G32490	AT1G33500
AT5G49665	AT4G14080
AT5G48320	AT1G15760
AT4G38530	AT1G74800
AT1G51800	AT3G57500
AT3G17520	AT4G29870
AT5G22250	AT1G64260
AT4G19770	AT4G38770
AT4G10490	AT1G64940
AT5G62550	AT5G58460
AT2G38490	AT4G34480
AT5G41050	AT4G36950
AT4G29640	AT4G32590
AT3G17950	AT2G38025
AT3G32047	AT4G17040
AT5G24318	AT3G15700
AT4G09990	AT4G24310
AT2G44070	AT1G14890
AT1G12320	AT3G47890
AT1G78770	AT5G14970
AT1G67590	AT2G33070
AT5G51480	AT1G27180
AT1G01720	AT1G48420
AT1G16905	AT4G30540
AT5G18880	AT5G62340
AT4G26830	AT3G17470
AT3G50180	AT5G18820
AT1G68530	AT1G73570
AT3G10560	AT3G51850
AT1G80470	AT3G03680
AT5G55330	AT5G22090
AT3G25950	AT2G30550
AT5G61820	AT4G15390
AT5G53240	AT5G01280
AT5G25910	AT2G17230
AT5G13140	AT1G75000
AT5G62380	AT4G24370
AT5G03390	AT3G14740
AT3G47620	AT2G47950
AT1G24420	AT3G15780
AT2G34820	AT4G13270
AT1G62870	AT5G28750
AT5G10660	AT2G47460
AT5G50030	AT2G30150
AT5G50300	AT3G57860
AT4G15330	AT1G74710
AT1G26930	AT1G06930
AT3G18485	AT3G57600
AT2G32780	AT2G28850
AT3G02550	AT1G02700
AT2G23050	AT3G22370
AT3G21280	AT1G01820
AT2G25600	AT2G24255
AT4G13260	AT2G01410
AT3G22040	AT5G12260
AT1G32375	AT1G69600
AT5G19270	AT3G50580
AT4G25220	AT4G33020
AT2G19650	AT5G11060
AT4G15400	AT2G47990
AT3G28880	AT1G24110
AT3G54000	AT5G51330
AT1G03630	AT1G12130
AT2G21560	AT1G72120
AT5G40590	AT1G03400
AT4G20830	AT1G22260
AT5G23100	AT2G41720
AT5G48350	AT1G07795
AT2G20880	AT5G45530
AT2G15090	AT3G22500
AT4G14250	AT1G45110
AT4G32105	AT5G56590
AT2G39350	AT5G52960
AT1G29590	AT4G01870
AT3G51060	AT5G01190
AT5G46110	AT3G55760
AT2G40320	AT3G07540
AT3G49270	AT5G14140
AT1G68470	AT2G47690
AT1G29870	AT4G11780
AT3G60961	AT5G52020
AT1G65450	AT1G52640
AT3G07320	AT5G14910
AT1G20360	AT1G14430
AT1G32361	AT5G37630
AT3G27250	AT3G05610
AT5G01900	AT2G23250
AT5G52930	AT5G51380
AT2G32750	AT5G17740
AT4G27440	AT1G11360
AT4G34560	AT3G18485
AT1G11690	AT3G57680
AT5G67060	AT4G25200
AT1G77780	AT2G20620
AT4G00970	AT5G05657
AT4G39950	AT3G08660
AT3G26570	AT2G01420
AT1G80970	AT4G29610
AT5G54370	AT4G35130
AT1G71680	AT4G32200
AT1G64340	AT2G13840
AT5G16560	AT1G11915
AT3G03170	AT3G08630
AT5G65200	AT4G30940
AT3G49190	AT5G64360
AT1G61940	AT2G27480
AT2G27080	AT3G48510
AT3G54390	AT2G19980
AT2G26450	AT1G05790
AT4G16250	AT5G65540
AT1G27461	AT1G72470
AT4G25930	AT1G53060
AT5G22390	AT1G08190
AT1G14960	AT2G26150
AT3G62780	AT4G27520
AT4G10500	AT1G04930
AT1G15490	AT5G26760
AT4G29800	AT2G47840
AT5G36100	AT1G07270
AT1G75030	AT1G64900
AT5G11060	AT1G74970
AT2G17695	AT3G55990
AT2G22200	AT2G21040
AT3G26230	AT2G04235
AT2G17310	AT3G06540
AT5G44310	AT5G25810
AT2G20030	AT1G51965
AT4G12050	AT5G01640
AT1G21540	AT3G60897
AT4G36260	AT3G59370
AT1G02040	AT1G01250
AT3G14740	AT2G28500
AT1G22420	AT5G04230
AT4G38400	AT1G76260
AT5G58880	AT1G16400
AT3G17640	AT1G35420
AT4G22214	AT2G30300
AT4G39753	AT1G11740
AT5G19340	AT5G51490
AT3G51680	AT4G27330
AT1G67460	AT3G57800
AT1G23300	AT1G64170
AT5G38500	AT2G24670
AT4G27300	AT3G62890
AT3G60680	AT5G67600
AT5G45850	AT1G68390
AT1G61840	AT3G25805
AT3G62230	AT2G43440
AT4G34930	AT1G77090
AT4G16563	AT5G03880
AT3G14067	AT2G34470
AT3G09550	AT1G23030
AT3G11380	AT1G12050
AT1G12460	AT3G10910
AT5G40150	AT1G03630
AT1G21140	AT2G35580
AT5G15430	AT5G25590
AT1G68620	AT5G01260
AT2G01275	AT1G26761
AT4G20820	AT3G09750
AT4G13990	AT2G06040
AT1G74070	AT5G44310
AT3G54590	AT3G57070
AT5G17740	AT5G58340
AT2G19230	AT3G48460
AT2G31480	AT1G78440
AT1G80590	AT5G04710
AT5G55350	AT2G47370
AT4G14740	AT4G15330
AT2G02930	AT5G47920
AT3G20940	AT4G04510
AT5G23400	AT3G02910
AT1G09950	AT5G09840
AT5G14290	AT1G72270
AT1G66700	AT3G25960
AT5G19290	AT4G38120
AT3G44720	AT4G26410
AT3G22880	AT1G05800
AT1G74310	AT5G57810
AT2G04680	AT5G20820
AT5G45120	AT5G48300
AT1G22600	AT4G30930
AT5G18570	AT5G16180
AT4G27510	AT5G45120
AT1G67540	AT1G64510
AT4G01023	AT1G17744
AT1G26400	AT5G17820
AT5G56700	AT3G07840
AT2G40180	AT4G37400
AT2G41970	AT3G12860
AT4G19930	AT1G11260
AT3G26855	AT1G02190
AT1G19470	AT2G40500
AT5G07330	AT2G40190
AT2G43800	AT2G29830
AT5G41730	AT5G01900
AT5G51440	AT2G46710
AT2G17845	AT2G24350
AT4G23280	AT2G38140
AT5G10520	AT2G40970
AT3G19430	AT3G62790
AT3G53720	AT5G64330
AT1G18890	AT5G61190
AT5G65490	AT2G41790
AT4G16460	AT2G41660
AT3G43110	AT2G45200
AT5G03000	AT4G17430
AT4G35720	AT4G17700
AT5G27870	AT1G10530
AT2G24670	AT4G37840
AT2G39430	AT1G11420
AT3G10300	AT1G70350
AT5G16080	AT2G37250
AT1G77630	AT3G15570
AT5G65970	AT3G53530
AT3G62700	AT3G06520
AT1G69260	AT5G38520
AT5G10550	AT2G47120
AT3G28320	AT1G21530
AT5G06510	AT4G16563
AT2G32470	AT5G27050
AT2G28030	AT4G28070
AT1G64295	AT5G14660
AT3G60160	AT4G29000
AT1G16390	AT4G22030
AT1G35310	AT3G05940
AT2G47590	AT2G20610
AT4G11940	AT3G48550
AT1G80280	AT2G44910
AT1G61410	AT3G54510
AT1G75050	AT5G62180
AT3G50220	AT1G12810
AT4G37420	AT3G42180
AT5G58680	AT1G76550
AT3G60780	AT2G36570
AT3G54570	AT3G54080
AT4G15200	AT1G51210
AT1G73240	AT1G16910
AT2G40580	AT5G37240
AT1G02000	AT5G60060
AT5G65530	AT4G05497
AT5G20540	AT4G00020
AT5G11590	AT5G65390
AT2G29040	AT4G19800
AT5G03510	AT1G11700
AT4G25200	AT4G01330
AT4G28150	AT1G48760
AT5G55270	AT1G16030
AT3G62760	AT5G57790
AT1G17910	AT3G43520
AT5G65130	AT1G07970
AT3G22100	AT5G48820
AT1G12080	AT5G19580
AT2G24840	AT5G14680
AT1G12860	AT5G60250
AT4G14700	AT3G17840
AT3G51810	AT4G28140
AT3G01600	AT5G65130
AT1G49260	AT5G14100
AT2G22330	AT1G58330
AT2G05370	AT3G62850
AT5G43840	AT5G06590
AT3G44060	AT1G20240
AT2G41370	AT1G21540
AT2G04050	AT3G53420
AT3G27910	AT5G23850
AT2G18620	AT5G42630
AT4G25000	AT4G01020
AT3G60720	AT3G27770
AT1G08300	AT4G09160
AT1G19300	AT2G19320
AT1G50680	AT3G10080
AT2G19810	AT1G29110
AT1G26800	AT3G59760
AT5G35190	AT1G30960
AT5G51950	AT5G60880
AT5G47590	AT5G06380
AT5G10880	AT4G38730
AT4G22400	AT2G36970
AT5G67210	AT3G01180
AT1G55928	AT3G48190
AT1G04570	AT3G27230
AT1G71380	AT1G50840
AT1G60690	AT4G36210
AT2G47770	AT2G45030
AT1G12380	AT5G58500
AT1G49640	AT5G04640
AT5G05282	AT1G20490
AT4G34710	AT2G27800
AT5G23530	AT5G04530
AT5G01360	AT5G63920
AT3G19050	AT5G35600
AT1G22680	AT4G32920
AT1G23760	AT2G43050
AT1G54640	AT3G07260
AT3G05950	AT3G05980
AT3G55120	AT4G23050
AT5G48430	AT2G32830
AT1G02250	AT5G60770
AT1G03220	AT5G01660
AT2G43100	AT1G65450
AT5G10120	AT5G61320
AT1G67100	AT1G50270
AT1G72360	AT5G12190
AT1G31350	AT3G51240
AT1G64920	AT5G37560
AT3G59960	AT4G32710
AT3G61630	AT1G04100
AT5G01530	AT3G19920
AT5G63130	AT5G64860
AT1G11420	AT1G03680
AT1G14080	AT2G20850
AT5G37010	AT1G63850
AT2G41800	AT5G18880
AT2G39370	AT2G05180
AT1G02770	AT5G41770
AT5G01990	AT2G41800
AT1G69990	AT3G15360
AT3G46370	AT2G22240
AT1G07150	AT2G42975
AT5G04970	AT1G50040
AT4G23310	AT4G39753
AT4G29580	AT1G06350
AT3G47130	AT1G20600
AT3G20280	AT3G01590
AT3G20110	AT4G36270
AT4G05250	AT2G25580
AT3G61870	AT1G77720
AT3G54720	AT1G23350
AT5G06760	AT5G50470
AT5G04660	AT3G14810
AT1G02020	AT2G40930
AT4G36840	AT1G75460
AT5G60950	AT1G72620
AT5G24630	AT3G57250
AT1G55430	AT1G29090
AT5G65340	AT3G10570
AT4G38000	AT3G51290
AT1G03440	AT5G60000
AT1G73740	AT4G31470
AT1G73880	AT1G07150
AT2G38860	AT5G06520
AT1G60410	AT5G22640
AT5G07200	AT1G50250
AT1G15190	AT2G46520
AT1G33670	AT4G29190
AT3G09070	AT1G28000
AT3G19070	AT1G20940
AT2G17680	AT4G34215
AT4G39190	AT3G19610
AT3G30820	AT3G12145
AT3G19610	AT4G28790
AT1G47610	AT4G30300
AT2G15130	AT5G33320
AT2G24070	AT5G43780
AT3G12000	AT3G48800
AT2G46310	AT1G01610
AT3G18720	AT2G33500
AT1G31290	AT2G35500
AT5G18520	AT3G08030
AT1G67130	AT3G03600
AT1G55420	AT2G32590
AT5G15870	AT4G25070
AT2G27650	AT4G31780
AT3G08600	AT5G01350
AT3G18950	AT5G05600
AT2G31690	AT2G43310
AT4G25190	AT1G49840
AT2G35960	AT3G44240
AT3G12060	AT4G30640
AT2G34960	AT3G59680
AT2G44195	AT2G36010
AT5G52900	AT3G12840
AT3G09580	AT4G25650
AT2G27140	AT3G25100
AT5G60350	AT2G32840
AT3G09130	AT1G75620
AT5G07390	AT5G35220
AT3G25860	AT4G10380
AT3G10710	AT4G16120
AT2G29870	AT1G78172
AT2G37950	AT2G18150
AT4G24040	AT4G36780
AT2G30790	AT5G50420
AT1G78120	AT1G01390
AT1G11740	AT1G07060
AT2G48030	AT5G05340
AT3G50120	AT5G08120
AT1G05550	AT1G71370
AT4G27450	AT5G08510
AT4G27520	AT1G49290
AT2G44190	AT1G80530
AT1G06930	AT1G01090
AT5G14570	AT4G00870
AT1G32570	AT5G01860
AT1G35890	AT5G19410
AT5G10830	AT2G41250
AT2G48120	AT4G34260
AT5G20390	AT3G10350
AT1G54095	AT1G79060
AT2G02010	AT5G67300
AT2G43150	AT2G35615
AT4G16700	AT1G56190
AT3G15520	AT4G28700
AT1G68250	AT1G31270
AT3G27473	AT4G34500
AT2G02480	AT5G56440
AT2G40970	AT5G45680
AT1G31080	AT5G54970
AT4G25490	AT3G27330
AT5G58280	AT5G59060
AT5G24380	AT3G11000
AT3G50330	AT1G03160
AT3G55230	AT3G11110
AT5G60530	AT2G42540
AT1G08170	AT4G01400
AT3G26820	AT2G33790
AT5G58930	AT1G30860
AT5G56400	AT5G43840
AT5G67020	AT3G54680
AT1G71530	AT5G09995
AT5G67450	AT4G22970
AT5G49160	AT3G57950
AT1G56430	AT2G34500
AT5G06250	AT2G32510
AT3G07390	AT5G18870
AT4G01390	AT5G60780
AT2G38620	AT1G07850
AT3G61920	AT3G56100
AT1G30370	AT5G20720
AT5G57625	AT1G33760
AT2G40450	AT3G43430
AT5G60130	AT1G22950
AT4G12920	AT3G61510
AT5G05350	AT5G44620
AT4G29630	AT5G41150
AT1G52770	AT5G51430
AT3G13650	AT3G57030
AT3G49540	AT3G15940
AT4G36950	AT4G22810
AT3G45950	AT4G24730
AT1G25410	AT2G42300
AT4G19820	AT4G39600
AT5G03010	AT2G35460
AT4G00890	AT5G49680
AT5G04770	AT4G36440
AT2G14100	AT5G66770
AT2G42150	AT2G45560
AT5G25810	AT5G55350
AT2G18500	AT3G58850
AT4G11175	AT2G47670
AT3G63090	AT2G42620
AT5G03490	AT1G69770
AT5G55830	AT2G35700
AT4G34440	AT4G05410
AT4G15975	AT2G46110
AT2G18470	AT5G19170
AT3G58070	AT4G18250
AT4G24480	AT1G64020
AT5G19240	AT4G13410
AT2G42180	AT5G58680
AT5G55370	AT1G11370
AT3G32160	AT5G04730
AT5G41380	AT5G24580
AT3G23770	AT1G12300
AT2G30380	AT5G67290
AT3G05620	AT3G13880
AT5G20330	AT1G33670
AT3G23970	AT3G21580
AT3G06455	AT1G01860
AT4G30940	AT3G56140
AT5G59680	AT2G46930
AT1G17840	AT2G41750
AT1G18510	AT2G46660
AT1G75150	AT3G63190
AT3G13140	AT1G14970
AT5G09700	AT1G73050
AT3G08030	AT4G25130
AT5G47910	AT4G14860
AT5G61090	AT4G27640
AT5G50820	AT5G52620
AT1G79250	AT1G50630
AT3G15570	AT5G50080
AT5G19870	AT1G01220
AT1G01220	AT4G25750
AT5G48290	AT3G44220
AT5G02030	AT3G06010
AT1G77390	AT2G20880
AT4G00050	AT5G62220
AT5G17860	AT1G62680
AT5G65830	AT2G31560
AT2G41380	AT5G50370
AT1G02060	AT1G71690
AT1G72670	AT2G44580
AT4G36240	AT2G20515
AT5G03080	AT4G29580
AT5G14330	AT4G14120
AT5G40070	AT5G23790
AT1G15840	AT1G14345
AT4G29620	AT1G05490
AT1G30860	AT1G78160
AT4G00680	AT1G21050
AT1G20070	AT3G23240
AT3G49610	AT3G04050
AT3G55690	AT4G00030
AT3G18390	AT5G17710
AT1G31640	AT4G38460
AT1G28160	AT1G15210
AT1G23710	AT5G47980
AT2G45120	AT2G13690
AT4G29760	AT5G16420
AT5G44260	AT3G02690
AT5G53990	AT5G49820
AT3G03590	AT3G60150
AT3G60280	AT3G57785
AT2G35270	AT2G31390
AT3G09750	AT1G79580
AT2G42260	AT3G48900
AT1G79860	AT5G54400
AT1G13710	AT5G24930
AT2G36110	AT4G29980
AT5G43610	AT5G58110
AT1G57560	AT5G35100
AT5G17630	AT3G09400
AT4G35680	AT3G45450
AT5G57220	AT4G37110
AT1G69690	AT2G31910
AT4G38300	AT1G06670
AT1G20190	AT4G24760
AT4G22360	AT5G49040
AT1G70340	AT3G01330
AT1G19140	AT2G03410
AT1G72470	AT1G09650
AT3G12970	AT1G79890
AT1G18350	AT1G13090
AT4G27310	AT5G13310
AT3G50410	AT2G39050
AT3G46360	AT5G48945
AT1G03230	AT1G62830
AT5G21950	AT1G73950
AT3G06020	AT5G01680
AT4G19460	AT3G16110
AT2G45610	AT5G16930
AT3G29791	AT5G07200
AT2G29770	AT3G11330
AT2G19570	AT4G02425
AT1G61290	AT5G20790
AT1G31990	AT1G71760
AT3G21000	AT2G18260
AT3G01490	AT1G80470
AT1G76040	AT4G01150
AT2G41190	AT4G00310
AT3G61940	AT1G76610
AT5G49215	AT5G23400
AT4G17500	AT3G14950
AT4G40070	AT1G21710
AT5G25930	AT3G12100
AT1G26510	AT4G23030
AT4G22080	AT1G02150
AT1G31310	AT2G46290
AT1G26380	AT4G35733
AT1G80580	AT2G45120
AT4G24050	AT3G49660
AT2G44990	AT4G05270
AT4G01200	AT4G09030
AT4G00350	AT5G19050
AT3G60490	AT3G61770
AT3G51670	AT5G13360
AT4G35460	AT4G01930
AT5G28180	AT2G33250
AT3G01370	AT1G53000
AT4G04480	AT1G78560
AT1G76830	AT4G29420
AT5G43980	AT4G16060
AT2G33230	AT3G47460
AT4G37410	AT5G02930
AT5G64910	AT1G32760
AT5G55893	AT2G38270
AT5G64640	AT5G10430
AT1G61260	AT1G58210
AT4G38660	AT3G52760
AT3G55990	AT1G49580
AT1G48400	AT3G17640
AT3G63170	AT3G12410
AT3G50300	AT3G12080
AT1G14890	AT5G64630
AT5G50360	AT1G11880
AT2G15220	AT5G50090
AT5G13520	AT3G50270
AT2G35150	AT1G05140
AT1G28695	AT1G71480
AT4G27240	AT3G27670
AT2G33570	AT1G65200
AT3G08500	AT2G18640
AT1G52650	AT4G00190
AT1G27120	AT2G44581
AT1G14100	AT1G18950
AT5G44220	AT2G25840
AT3G12610	AT2G31970
AT5G51060	AT2G38000
AT5G18820	AT3G03170
AT5G51990	AT4G26710
AT5G43760	AT4G00050
AT3G21240	AT5G52920
AT3G57670	AT1G15830
AT4G00300	AT3G59830
AT5G11550	AT2G20690
AT3G04530	AT5G20330
AT4G13770	AT3G27750
AT1G02510	AT3G24760
AT5G57570	AT3G63230
AT5G45450	AT3G10710
AT1G53840	AT1G47350
AT1G50250	AT4G29680
AT1G06160	AT5G39690
AT1G16400	AT5G02640
AT1G74740	AT5G27810
AT3G11980	AT1G44820
AT3G63200	AT3G16460
AT3G09050	AT4G12250
AT5G56440	AT3G22810
AT2G17180	AT4G00390
AT5G52020	AT2G29650
AT5G62180	AT2G44630
AT4G27980	AT2G02650
AT3G11410	AT2G01290
AT5G64430	AT5G24380
AT1G20500	AT2G38540
AT5G49650	AT1G05000
AT5G20320	AT1G23000
AT4G20800	AT3G06260
AT4G10250	AT4G01500
AT4G23810	AT5G59130
AT5G57640	AT5G62240
AT5G20340	AT3G01460
AT5G50420	AT1G15165
AT3G57260	AT5G13140
AT1G64770	AT1G55790
AT5G61690	AT2G36815
AT5G15060	AT3G26010
AT4G34170	AT1G04360
AT5G62580	AT2G36120
AT5G14011	AT5G16290
AT5G13880	AT3G56570
AT3G13420	AT4G00750
AT5G06380	AT3G30460
AT2G01080	AT1G77110
AT4G01350	AT5G61850
AT2G37980	AT4G33930
AT5G13060	AT3G56550
AT5G51590	AT2G19570
AT5G14610	AT4G37660
AT2G47810	AT1G69730
AT1G76590	AT1G80310
AT5G27090	AT3G09180
AT2G44600	AT2G21680
AT5G53230	AT2G31220
AT5G55440	AT5G67570
AT5G13840	AT5G18570
AT4G16630	AT1G46768
AT5G42580	AT1G08880
AT1G02205	AT2G37400
AT1G66730	AT3G60000
AT4G22880	AT3G27180
AT4G20700	AT5G23420
AT5G54630	AT4G38225
AT3G15050	AT1G53470
AT1G64870	AT5G67470
AT1G63990	AT1G76430
AT1G06710	AT3G10510
AT3G50170	AT3G51171
AT3G46170	AT4G28050
AT1G76500	AT3G46100
AT5G09440	AT2G47920
AT1G77400	AT3G27250
AT2G48000	AT1G73560
AT1G74470	AT1G08090
AT4G14380	AT3G54400
AT5G60880	AT4G17760
AT1G02110	AT3G21720
AT5G60150	AT1G02460
AT2G47450	AT5G10570
[truncated: 6,150 more rows]
