# Supplementary material for: MAPK-triggered chromatin reprogramming by histone deacetylase in plant innate immunity
Source: Genome Biol. 2017 Jul 6;18:131. doi: 10.1186/s13059-017-1261-8 (PMC5501531; doi:10.1186/s13059-017-1261-8)
Supplement: Supplementary file 3 — List of H3K9 hyper- and hypo-acetylated genes after flg22 treatment. (XLSX 60 kb) [file 13059_2017_1261_MOESM3_ESM.xlsx]

## Sheet: Feuil1
H3K9 hyper-acetylated genes after Flg22 treatment	H3K9 hypo-acetylated genes after Flg22 treatment
AT1G02400	AT3G41762
AT1G02610	AT2G01021
AT1G03060	AT5G10340
AT1G03365	AT5G10336
AT1G03370	AT2G01008
AT1G03457	AT3G23450
AT1G05310	AT1G05136
AT1G05370	AT5G11560
AT1G05575	AT5G11550
AT1G05577	AT2G47450
AT1G05620	AT2G47440
AT1G06130	AT1G09760
AT1G07645	AT1G09750
AT1G07650	AT1G79900
AT1G08930	AT1G79890
AT1G09060	AT3G22120
AT1G09070	AT4G17340
AT1G09932	AT5G11060
AT1G09935	AT2G10940
AT1G09940	AT5G44260
AT1G09950	AT2G01023
AT1G10650	AT2G41945
AT1G11000	AT2G41940
AT1G11020	AT4G32710
AT1G11960	AT4G32700
AT1G11970	AT5G01220
AT1G12350	AT5G01210
AT1G12360	AT4G38770
AT1G13360	AT5G14870
AT1G13580	AT5G14390
AT1G13590	AT5G14380
AT1G14870	AT2G48060
AT1G15100	AT2G48030
AT1G15570	AT4G12300
AT1G15890	AT4G12290
AT1G15900	AT4G18670
AT1G15910	AT4G18660
AT1G16630	AT1G68526
AT1G16640	AT1G68520
AT1G17145	AT1G80320
AT1G17147	AT1G80310
AT1G17380	AT1G80300
AT1G17830	AT2G47380
AT1G18570	AT2G47370
AT1G18900	AT2G47360
AT1G19380	AT5G54770
AT1G20810	AT5G54760
AT1G20816	AT1G30530
AT1G21080	AT4G00730
AT1G21100	AT1G64510
AT1G21110	AT1G64500
AT1G21327	AT1G64490
AT1G21450	AT1G79740
AT1G21910	AT1G79730
AT1G21928	AT1G79860
AT1G21930	AT1G79850
AT1G22180	AT1G79840
AT1G22190	AT3G14310
AT1G22200	AT4G37980
AT1G22275	AT5G16340
AT1G22280	AT5G39760
AT1G22470	AT1G11700
AT1G22480	AT4G37420
AT1G23480	AT5G01820
AT1G23710	AT5G23730
AT1G24140	AT1G49130
AT1G25370	AT1G49120
AT1G25390	AT1G78100
AT1G25400	AT2G01420
AT1G26570	AT2G31270
AT1G26580	AT2G34490
AT1G26620	AT1G62450
AT1G27020	AT1G62440
AT1G27730	AT1G79360
AT1G28250	AT1G79350
AT1G29280	AT2G08986
AT1G29750	AT2G42200
AT1G30110	AT4G00050
AT1G30135	AT1G15830
AT1G30710	AT1G15825
AT1G30720	AT1G15820
AT1G30730	AT1G15810
AT1G30810	AT2G23140
AT1G30814	AT2G23130
AT1G31130	AT3G17650
AT1G32120	AT3G17640
AT1G32130	AT3G17630
AT1G32170	AT5G66000
AT1G32300	AT5G65990
AT1G32310	AT5G65980
AT1G32320	AT2G21210
AT1G32910	AT2G21200
AT1G32920	AT2G21195
AT1G32928	AT2G21330
AT1G34420	AT3G15570
AT1G35670	AT3G15550
AT1G36050	AT4G38980
AT1G36060	AT4G38970
AT1G41830	AT5G01930
AT1G44760	AT5G01920
AT1G47890	AT5G01910
AT1G51790	AT5G07000
AT1G51800	AT5G47810
AT1G51820	AT5G47800
AT1G51823	AT3G05800
AT1G53430	AT3G21670
AT1G53440	AT5G05670
AT1G53620	AT5G05660
AT1G53625	AT5G11590
AT1G53990	AT5G58575
AT1G54510	AT5G58570
AT1G54520	AT5G58560
AT1G54730	AT1G02110
AT1G56040	AT1G02100
AT1G56045	AT3G63150
AT1G56050	AT3G63140
AT1G56260	AT3G63130
AT1G56660	AT1G70940
AT1G57700	AT2G16500
AT1G57990	AT2G47980
AT1G58160	AT2G47970
AT1G58400	AT2G47960
AT1G58410	AT3G14070
AT1G58420	AT3G14067
AT1G59820	AT3G14060
AT1G59860	AT5G17860
AT1G59865	AT5G49360
AT1G59870	AT5G67190
AT1G59910	AT1G11210
AT1G61140	AT1G11200
AT1G61240	AT1G20030
AT1G61250	AT1G20020
AT1G61340	AT2G16586
AT1G61370	AT2G40610
AT1G61380	AT4G32290
AT1G61460	AT5G01881
AT1G61470	AT5G01880
AT1G61475	AT5G01870
AT1G62420	AT5G15860
AT1G62421	AT5G15853
AT1G62422	AT5G15850
AT1G62990	AT5G47560
AT1G63410	AT5G66600
AT1G63450	AT5G66590
AT1G63460	AT5G66580
AT1G63470	AT1G25440
AT1G63740	AT1G64910
AT1G63750	AT1G64900
AT1G63820	AT1G68530
AT1G63830	AT2G01660
AT1G64610	AT2G45610
AT1G65280	AT2G45600
AT1G65290	AT2G45590
AT1G65390	AT3G27270
AT1G65484	AT3G27260
AT1G65486	AT3G45780
AT1G65590	AT3G47440
AT1G65840	AT3G47430
AT1G65845	AT4G16640
AT1G65850	AT5G07500
AT1G65985	AT1G14910
AT1G66070	AT1G14900
AT1G66340	AT1G14890
AT1G66880	AT2G01410
AT1G67060	AT2G01400
AT1G67530	AT2G37640
AT1G67790	AT3G03470
AT1G67880	AT3G03460
AT1G67890	AT3G14810
AT1G68840	AT3G25290
AT1G69760	AT3G27700
AT1G69810	AT3G27690
AT1G69840	AT3G49960
AT1G69850	AT3G49950
AT1G69935	AT3G59950
AT1G70040	AT3G59940
AT1G70060	AT4G15490
AT1G70580	AT4G17440
AT1G70590	AT4G17430
AT1G71696	AT4G29140
AT1G71697	AT4G36220
AT1G71860	AT4G38200
AT1G72280	AT1G14500
AT1G72520	AT1G14490
AT1G73010	AT1G14480
AT1G73066	AT1G64670
AT1G73080	AT1G64660
AT1G73120	AT1G77200
AT1G73130	AT2G03550
AT1G73550	AT3G46560
AT1G73810	AT3G46550
AT1G73820	AT4G00150
AT1G74360	AT4G12320
AT1G74440	AT4G38460
AT1G76360	AT4G38440
AT1G76430	AT5G05250
AT1G76440	AT5G05240
AT1G76450	AT5G18630
AT1G76640	AT5G18620
AT1G76650	AT5G67280
AT1G76660	AT1G10270
AT1G77630	AT1G53705
AT1G78860	AT1G53700
AT1G79690	AT1G53790
AT1G80840	AT1G53785
AT2G01570	AT1G53780
AT2G01880	AT2G01080
AT2G02060	AT2G01070
AT2G02500	AT2G35700
AT2G02510	AT2G36030
AT2G02800	AT2G36026
AT2G02860	AT2G39010
AT2G04305	AT3G09070
AT2G04540	AT3G09060
AT2G04800	AT3G10370
AT2G04845	AT3G10360
AT2G04850	AT3G59410
AT2G05760	AT3G59400
AT2G06255	AT3G59390
AT2G11520	AT4G00750
AT2G13790	AT4G24580
AT2G14680	AT4G24570
AT2G17036	AT4G24660
AT2G17760	AT4G38730
AT2G18350	AT4G38710
AT2G18900	AT5G07030
AT2G18910	AT5G19740
AT2G19110	AT5G19730
AT2G19700	AT5G48180
AT2G19710	AT5G66210
AT2G20010	AT5G66200
AT2G20290	AT5G66190
AT2G20310	AT1G10970
AT2G20560	AT1G10960
AT2G20562	AT1G10950
AT2G22300	AT1G70620
AT2G23320	AT1G70610
AT2G24170	AT1G80090
AT2G24600	AT1G80080
AT2G24610	AT1G80070
AT2G25300	AT2G16950
AT2G25470	AT2G36100
AT2G25910	AT2G36090
AT2G26300	AT2G47850
AT2G26590	AT2G47844
AT2G26650	AT2G47840
AT2G26770	AT2G47830
AT2G27040	AT3G48520
AT2G27150	AT4G17680
AT2G28320	AT4G19170
AT2G28755	AT4G26520
AT2G30032	AT4G26510
AT2G30040	AT4G33970
AT2G31865	AT5G36220
AT2G31870	AT1G49750
AT2G31880	AT2G41870
AT2G32240	AT3G06180
AT2G34580	AT3G07540
AT2G34585	AT3G11402
AT2G35658	AT3G19480
AT2G35660	AT3G56140
AT2G35710	AT3G56130
AT2G35720	AT3G56580
AT2G35930	AT4G04925
AT2G37430	AT4G04920
AT2G37940	AT4G22690
AT2G38630	AT4G28181
AT2G38640	AT4G28180
AT2G38780	AT4G28170
AT2G38790	AT4G39955
AT2G39200	AT4G39952
AT2G39518	AT1G07090
AT2G39520	AT1G79760
AT2G40000	AT1G79750
AT2G40004	AT2G32100
AT2G40100	AT2G43800
AT2G40110	AT3G01460
AT2G40113	AT3G18490
AT2G40130	AT3G21760
AT2G40140	AT3G21750
AT2G40730	AT3G21740
AT2G40740	AT3G22100
AT2G41640	AT3G22090
AT2G43320	AT4G00370
AT2G43330	AT4G00360
AT2G44070	AT4G16980
AT2G44180	AT4G32342
AT2G44190	AT4G32340
AT2G44490	AT5G11420
AT2G45000	AT5G12870
AT2G45010	AT5G12860
AT2G46390	AT5G12850
AT2G46400	AT5G65960
AT2G46420	AT5G65950
AT2G46430	AT1G49670
AT2G46550	AT1G49660
AT2G46560	AT1G49650
AT3G01550	AT1G49640
AT3G01560	AT1G53170
AT3G02065	AT2G44735
AT3G02070	AT2G44730
AT3G02830	AT2G44710
AT3G02840	AT2G47860
AT3G03010	AT2G48020
AT3G03020	AT2G48010
AT3G03030	AT2G48000
AT3G03140	AT3G16520
AT3G03150	AT3G18770
AT3G03160	AT3G28920
AT3G05320	AT4G01070
AT3G05380	AT4G16990
AT3G05580	AT4G18570
AT3G05590	AT4G36240
AT3G07190	AT5G04770
AT3G07195	AT5G15310
AT3G08700	AT5G25220
AT3G08710	AT1G01830
AT3G09010	AT1G01820
AT3G09260	AT1G02010
AT3G09830	AT1G02000
AT3G10810	AT1G03240
AT3G10815	AT1G03230
AT3G10820	AT1G20920
AT3G10920	AT1G29400
AT3G10930	AT1G29395
AT3G10940	AT1G29390
AT3G11070	AT1G29940
AT3G11080	AT1G29930
AT3G11730	AT1G52290
AT3G11740	AT1G67740
AT3G13380	AT1G67730
AT3G13432	AT2G07981
AT3G13433	AT2G24150
AT3G13435	AT3G03230
AT3G13437	AT3G03220
AT3G13440	AT3G03210
AT3G14020	AT3G07400
AT3G15190	AT3G07390
AT3G15200	AT3G08943
AT3G15210	AT3G08940
AT3G15260	AT3G08930
AT3G15270	AT3G16570
AT3G15340	AT3G18230
AT3G15518	AT4G00110
AT3G15520	AT4G00100
AT3G15620	AT4G01420
AT3G16400	AT4G01410
AT3G16565	AT4G01400
AT3G17400	AT4G27730
AT3G17410	AT4G34950
AT3G17420	AT4G36910
AT3G17770	AT4G36900
AT3G17780	AT4G38560
AT3G20310	AT4G38550
AT3G20320	AT5G23690
AT3G20620	AT5G23680
AT3G20630	AT5G23670
AT3G21070	AT5G26970
AT3G21510	AT5G26960
AT3G21650	AT5G26950
AT3G21660	AT5G57380
AT3G22170	AT5G57370
AT3G22220	AT5G57360
AT3G22230	AT5G63180
AT3G22930	AT5G67420
AT3G22942	AT1G02030
AT3G22950	AT1G02020
AT3G23170	AT1G02640
AT3G23171	AT1G17420
AT3G23175	AT1G27590
AT3G23250	AT1G27580
AT3G23870	AT1G32750
AT3G25250	AT1G32740
AT3G25400	AT1G79880
AT3G25410	AT1G79870
AT3G25597	AT2G18790
AT3G25600	AT2G25625
AT3G26420	AT2G45470
AT3G26430	AT2G45460
AT3G26440	AT3G07300
AT3G26910	AT3G07290
AT3G26980	AT3G25700
AT3G26990	AT3G25690
AT3G28180	AT3G63200
AT3G28850	AT4G12450
AT3G28970	AT4G37450
AT3G29034	AT5G02030
AT3G29270	AT5G04210
AT3G43190	AT5G04200
AT3G44430	AT5G14580
AT3G44440	AT5G14570
AT3G44610	AT5G15210
AT3G44620	AT5G42750
AT3G44630	AT5G44210
AT3G45730	AT5G67360
AT3G45740	AT1G06160
AT3G46920	AT1G06810
AT3G46930	AT1G06800
AT3G47000	AT1G06790
AT3G47010	AT1G14580
AT3G47380	AT1G14688
AT3G47390	AT1G14687
AT3G47960	AT1G15980
AT3G49350	AT1G15970
AT3G49390	AT1G22400
AT3G49530	AT1G55000
AT3G49540	AT1G54990
AT3G49550	AT2G32510
AT3G49551	AT2G34420
AT3G49780	AT2G34410
AT3G50480	AT2G35960
AT3G51660	AT2G35950
AT3G51920	AT2G38240
AT3G52460	AT2G38230
AT3G52470	AT2G38220
AT3G52480	AT2G47940
AT3G53350	AT2G47930
AT3G53810	AT2G47920
AT3G54410	AT4G38680
AT3G54420	AT4G38670
AT3G54430	AT5G02430
AT3G54870	AT5G02500
AT3G54880	AT5G04700
AT3G54890	AT5G04950
AT3G55030	AT5G36170
AT3G55040	AT5G36160
AT3G55050	AT5G52901
AT3G55060	AT5G52900
AT3G55430	AT1G01970
AT3G55440	AT1G01960
AT3G55460	AT1G05950
AT3G55470	AT1G05940
AT3G55980	AT1G08260
AT3G57270	AT1G08250
AT3G57280	AT1G21680
AT3G57640	AT1G21670
AT3G57730	AT1G25510
AT3G57740	AT1G49490
AT3G60410	AT1G49480
AT3G61850	AT2G40230
AT3G62780	AT2G41660
AT3G62790	AT2G47910
AT4G00900	AT3G10080
AT4G01010	AT3G10070
AT4G02195	AT3G14180
AT4G02200	AT3G18880
AT4G02210	AT3G18870
AT4G02325	AT3G18860
AT4G02340	AT3G26290
AT4G02350	AT3G26280
AT4G03180	AT3G50340
AT4G03190	AT3G63070
AT4G03390	AT3G63060
AT4G03960	AT3G63180
AT4G04700	AT3G63170
AT4G05070	AT3G63160
AT4G05071	AT3G63430
AT4G07950	AT4G14580
AT4G08230	AT4G27530
AT4G10265	AT4G27520
AT4G10270	AT5G01530
AT4G10280	AT5G01520
AT4G10970	AT5G20870
AT4G11000	AT5G42110
AT4G11010	AT5G42100
AT4G11330	AT1G16510
AT4G11360	AT1G26770
AT4G11370	AT1G35830
AT4G11630	AT1G40104
AT4G11640	AT1G42550
AT4G12080	AT1G42540
AT4G12120	AT1G61930
AT4G12730	AT1G69530
AT4G12731	AT1G78460
AT4G12735	AT1G78450
AT4G12740	AT2G17230
AT4G12790	AT2G28200
AT4G13330	AT2G35450
AT4G13550	AT2G35430
AT4G14370	AT2G43050
AT4G14746	AT2G47410
AT4G16265	AT2G47400
AT4G17230	AT2G47390
AT4G17240	AT3G04890
AT4G17615	AT3G04880
AT4G17616	AT3G04870
AT4G17870	AT3G06060
AT4G17895	AT3G06050
AT4G18190	AT3G07130
AT4G18195	AT3G07120
AT4G18197	AT3G07350
AT4G19985	AT3G08680
AT4G19990	AT3G15290
AT4G21215	AT3G15280
AT4G22330	AT4G14880
AT4G22590	AT4G14870
AT4G22592	AT4G14860
AT4G22700	AT4G14850
AT4G22780	AT4G17810
AT4G23000	AT4G39260
AT4G23010	AT5G02870
AT4G23170	AT5G04810
AT4G23180	AT5G04800
AT4G23190	AT5G05690
AT4G23200	AT5G42780
AT4G23220	AT5G42770
AT4G23230	AT5G63350
AT4G23260	AT5G63340
AT4G23270	AT5G65390
AT4G23570	AT5G66340
AT4G23600	AT5G66330
AT4G23610	AT1G01305
AT4G23620	AT1G01300
AT4G23820	AT1G01290
AT4G23850	AT1G31280
AT4G23860	AT1G55270
AT4G24380	AT1G55265
AT4G24390	AT1G55260
AT4G24400	AT1G62300
AT4G25350	AT1G67330
AT4G25380	AT1G67325
AT4G25386	AT1G68620
AT4G25390	AT1G72150
AT4G26970	AT1G75960
AT4G27490	AT1G75950
AT4G27500	AT1G76110
AT4G27652	AT1G76100
AT4G27654	AT2G14890
AT4G28085	AT2G18620
AT4G28088	AT2G24945
AT4G28703	AT2G24940
AT4G28706	AT2G33430
AT4G29100	AT2G33420
AT4G29770	AT2G33860
AT4G29900	AT2G33855
AT4G30090	AT2G34500
AT4G30210	AT2G42150
AT4G30270	AT2G45040
AT4G30280	AT2G45680
AT4G30290	AT3G06130
AT4G30350	AT3G16280
AT4G30600	AT3G47620
AT4G32010	AT3G54610
AT4G32020	AT3G54600
AT4G33300	AT3G54720
AT4G33310	AT4G00230
AT4G33430	AT4G16563
AT4G33440	AT4G37340
AT4G34140	AT4G37330
AT4G34150	AT4G38850
AT4G35110	AT4G38840
AT4G35590	AT4G38830
AT4G36000	AT5G16760
AT4G36010	AT5G16750
AT4G36390	AT5G42480
AT4G36550	AT5G42470
AT4G36640	AT5G57590
AT4G39403	AT1G02150
AT4G39630	AT1G02145
AT4G39640	AT1G02650
AT4G39660	AT1G03810
AT4G39670	AT1G03800
AT4G39820	AT1G03790
AT4G39830	AT1G05570
AT4G39960	AT1G05560
AT5G01040	AT1G13030
AT5G01100	AT1G13020
AT5G01110	AT1G21700
AT5G01540	AT1G21695
AT5G01730	AT1G21690
AT5G02290	AT1G22110
AT5G04020	AT1G23040
AT5G04470	AT1G23390
AT5G05130	AT1G26170
AT5G06260	AT1G26160
AT5G06265	AT1G72500
AT5G06560	AT2G03320
AT5G06570	AT2G03310
AT5G09876	AT2G13422
AT5G09880	AT2G18560
AT5G10410	AT2G25680
AT5G10420	AT2G27260
AT5G11130	AT2G31570
AT5G11140	AT2G31560
AT5G11150	AT2G35350
AT5G15730	AT2G42910
AT5G15940	AT2G42900
AT5G17290	AT2G42890
AT5G17650	AT2G45060
AT5G17660	AT2G45050
AT5G20480	AT3G09590
AT5G22670	AT3G09580
AT5G22680	AT3G09570
AT5G22690	AT3G12610
AT5G23490	AT3G12600
AT5G23510	AT3G14370
AT5G24230	AT3G15000
AT5G24530	AT3G14990
AT5G24810	AT3G15030
AT5G24820	AT3G23810
AT5G25150	AT3G24300
AT5G25900	AT3G26520
AT5G25910	AT3G50390
AT5G25920	AT3G63220
AT5G26667	AT3G63540
AT5G26731	AT3G63530
AT5G26740	AT4G00430
AT5G26751	AT4G02770
AT5G26760	AT4G02760
AT5G26920	AT4G02940
AT5G27410	AT4G25080
AT5G27420	AT4G25070
AT5G27750	AT4G25480
AT5G27760	AT4G25840
AT5G28290	AT4G25835
AT5G35926	AT4G31530
AT5G35930	AT4G31520
AT5G36920	AT5G01830
AT5G36925	AT5G01840
AT5G37480	AT5G04190
AT5G37710	AT5G05490
AT5G37850	AT5G05480
AT5G38210	AT5G07140
AT5G38220	AT5G07130
AT5G38344	AT5G14130
AT5G38710	AT5G14120
AT5G38890	AT5G14690
AT5G38895	AT5G14680
AT5G38990	AT5G40380
AT5G39000	AT5G51670
AT5G39770	AT1G01400
AT5G39785	AT1G01390
AT5G40460	AT1G07720
AT5G40530	AT1G12200
AT5G40540	AT1G13940
AT5G41090	AT1G13930
AT5G41100	AT1G15670
AT5G41170	AT1G15800
AT5G41180	AT1G21510
AT5G41400	AT1G21500
AT5G41550	AT1G28690
AT5G41560	AT1G28680
AT5G41780	AT1G55210
AT5G41790	AT1G71970
AT5G42690	AT1G72800
AT5G42940	AT1G72790
AT5G44050	AT1G78710
AT5G44060	AT1G78700
AT5G44065	AT1G79110
AT5G44070	AT2G23670
AT5G44565	AT2G33835
AT5G44568	AT2G37585
AT5G44585	AT2G37580
AT5G44820	AT2G37670
AT5G45280	AT2G37660
AT5G45350	AT2G42870
AT5G45550	AT2G44940
AT5G46295	AT2G47990
AT5G46330	AT3G05670
AT5G46400	AT3G12915
AT5G46410	AT3G18180
AT5G46510	AT3G18170
AT5G46910	AT3G18950
AT5G47070	AT3G19850
AT5G47730	AT3G54050
AT5G48380	AT4G31390
AT5G48385	AT4G38230
AT5G48540	AT4G38225
AT5G48655	AT4G38220
AT5G48657	AT5G11840
AT5G48660	AT5G12330
AT5G49280	AT5G21105
AT5G49900	AT5G23100
AT5G52200	AT5G56860
AT5G52210	AT5G58970
AT5G52740	AT5G58960
AT5G52750	AT1G01180
AT5G52760	AT1G01170
AT5G52790	AT1G13250
AT5G52800	AT1G23090
AT5G53550	AT1G44575
AT5G53940	AT2G27820
AT5G54470	AT2G27810
AT5G54850	AT2G30560
AT5G54855	AT2G30550
AT5G54860	AT2G32415
AT5G54990	AT2G41760
AT5G55000	AT2G41750
AT5G56340	AT2G45161
AT5G57000	AT2G45160
AT5G57010	AT2G45620
AT5G57560	AT2G45970
AT5G57740	AT2G45960
AT5G58140	AT3G04140
AT5G58150	AT3G04130
AT5G58160	AT3G09630
AT5G58700	AT3G14210
AT5G58720	AT3G18060
AT5G58730	AT3G18050
AT5G58740	AT3G57830
AT5G58930	AT3G58640
AT5G58940	AT3G58630
AT5G59550	AT4G01080
AT5G59560	AT4G15550
AT5G59730	AT4G15545
AT5G60670	AT4G16750
AT5G60680	AT4G34200
AT5G61200	AT4G34980
AT5G61210	AT4G36770
AT5G61260	AT4G36760
AT5G61380	AT5G02770
AT5G61440	AT5G02760
AT5G61450	AT5G03680
AT5G61560	AT5G04140
AT5G62165	AT5G04540
AT5G62250	AT5G04750
AT5G62260	AT5G04740
AT5G62560	AT5G13390
AT5G62570	AT5G13380
AT5G64120	AT5G14920
AT5G64905	AT5G15410
AT5G66610	AT5G17600
AT5G66620	AT5G19090
AT5G66675	AT5G23250
AT5G66680	AT5G25240
AT5G66850	AT5G27890
AT5G66860	AT5G27889
AT5G67330	AT5G47430
AT5G67340	AT5G47420
AT5G67450	AT5G49700
AT5G67460	AT5G60460
	AT1G09250
	AT1G15180
	AT1G31320
	AT1G55960
	AT1G64460
	AT1G64450
	AT1G77760
	AT1G78910
	AT1G78900
	AT1G80440
	AT2G01180
	AT2G19580
	AT2G19570
	AT2G20270
	AT2G20260
	AT2G20250
	AT2G20780
	AT2G20770
	AT2G35250
	AT2G35240
	AT2G39710
	AT2G40190
	AT2G40180
	AT2G42640
	AT2G42620
	AT3G01120
	AT3G01750
	AT3G05630
	AT3G05625
	AT3G09000
	AT3G18535
	AT3G18530
	AT3G20015
	AT3G25870
	AT3G25860
	AT3G27330
	AT3G27831
	AT3G27830
	AT3G27820
	AT3G33530
	AT3G33528
	AT3G49220
	AT3G53950
	AT3G59880
	AT3G60220
	AT4G00340
	AT4G00335
	AT4G02410
	AT4G02405
	AT4G14440
	AT4G14430
	AT4G14420
	AT4G15530
	AT4G17695
	AT4G25990
	AT4G25980
