# Supplementary material for: MAPK-triggered chromatin reprogramming by histone deacetylase in plant innate immunity
Source: Genome Biol. 2017 Jul 6;18:131. doi: 10.1186/s13059-017-1261-8 (PMC5501531; doi:10.1186/s13059-017-1261-8)
Supplement: Supplementary file 4 — List of deregulated genes in hd2b and mpk3 mutants. (XLSX 51 kb) [file 13059_2017_1261_MOESM4_ESM.xlsx]

## Sheet: Feuil1
Up-regulated genes in hd2b mutant	Down-regulated genes in hd2b mutant		Up-regulated genes in mpk3 mutant	Down-regulated genes in mpk3 mutant
AT2G13860	AT5G46595		AT3G46160	AT5G46595
AT4G08602	AT2G07669		AT3G30745	AT5G32169
AT5G15360	AT3G54490		AT1G66040	AT5G41675
AT4G07830	AT2G06070		AT2G07694	AT4G03505
AT5G35050	AT2G07752		AT5G15360	AT3G29786
AT3G30846	AT2G07736		AT3G42090	AT3G53550
AT3G05525	AT5G18636		AT3G21410	AT1G53480
AT3G48131	AT4G06607		AT4G06648	AT4G10530
AT2G10830	AT5G20858		AT2G11600	AT2G07736
AT1G20790	AT4G21213		AT3G11860	AT3G15605
AT3G32917	AT4G25692		AT2G28180	AT5G20858
AT2G40740	AT5G16453		AT2G25780	AT2G04120
AT5G28070	AT2G31520		AT3G16130	AT2G16960
AT3G30843	AT4G07338		AT1G76370	AT4G25692
AT4G16820	AT1G80220		AT5G34866	AT3G61723
AT4G20180	AT3G12470		AT5G60285	AT3G50665
AT5G44416	AT5G42170		AT3G17230	AT4G28620
AT2G31540	AT3G22010		AT3G18845	AT1G41797
AT5G27810	AT4G20990		AT5G37730	ATCG00260
AT3G22770	AT1G42460		AT5G01300	AT2G05000
AT4G01265	AT2G07600		AT5G14820	AT4G38140
AT3G12880	AT4G22410		AT5G32460	AT4G13564
AT2G16810	AT5G55330		AT2G31540	AT3G26818
AT2G05330	AT3G43126		AT3G44920	AT3G32050
AT4G06648	AT1G42070		AT3G17200	AT3G04903
AT5G01300	AT3G33084		AT4G15040	AT5G33384
AT3G28955	AT5G35605		AT5G43640	AT4G08111
AT3G44045	AT1G03490		AT5G27810	AT5G45690
AT3G18845	AT5G26900		AT1G43260	AT5G10880
AT5G27530	AT1G70840		AT1G33370	AT5G02920
AT2G23720	AT2G13115		AT2G05330	AT3G49744
AT5G36125	AT3G17080		AT4G05586	AT4G11870
AT5G60090	AT2G33300		AT4G13985	AT2G18938
AT1G12340	AT2G07720		AT1G35970	AT2G31590
AT5G20770	AT4G30972		AT5G36125	AT5G39532
AT3G59960	AT3G54410		AT5G28090	AT5G52360
AT3G47270	AT1G17010		AT3G19025	AT5G32569
AT3G33163	AT5G41663		AT5G14900	AT1G22580
AT3G47260	AT5G03980		AT3G62320	AT5G28637
AT3G60318	AT5G41890		AT1G64340	AT2G23570
AT3G25420	AT5G39532		AT5G30420	AT1G63005
AT5G35425	AT2G07450		AT5G50770	AT5G20856
AT3G11380	AT1G62214		AT1G07690	AT1G25988
AT4G20510	AT5G04150		AT2G13120	AT3G29570
AT5G09280	AT1G38230		AT4G35710	AT1G45236
AT4G05505	AT5G35344		AT4G29710	AT5G27050
AT3G42913	AT1G23810		AT1G16760	AT3G43770
AT4G03830	AT5G35688		AT1G22090	AT5G55420
AT4G07523	AT4G00114		AT2G40740	AT5G33395
AT2G06902	AT2G23440		AT4G21630	AT2G14670
AT1G07690	AT4G31190		AT2G11010	AT4G07485
AT3G30745	AT4G06628		AT4G17210	AT1G26799
AT3G17200	AT4G06540		AT3G33058	AT5G43755
AT3G42883	AT1G25988		AT2G23673	AT3G32373
AT2G23210	AT3G29570		AT2G03460	AT2G12100
AT3G21410	AT1G45236		ATMG00190	AT2G23900
AT4G13985	AT5G20856		AT5G62320	AT1G17800
AT3G46160	AT3G43770		AT1G23690	AT1G06925
AT2G28180	AT2G26950		AT5G24790	AT3G60897
AT5G28295	AT2G09956		AT5G33432	AT5G28235
AT1G28180	AT2G14670		AT5G44140	AT5G42242
AT3G14880	AT2G17950		AT2G10400	AT4G03370
AT2G13430	AT4G07485		AT5G37560	AT2G46460
AT5G14820	AT3G42356		AT4G07940	AT4G03810
AT5G41320	AT1G30930		AT3G47440	AT2G11380
AT2G10540	AT4G16095		AT1G43895	AT3G29545
AT5G02000	AT5G33204		AT1G62075	AT1G73603
AT5G29560	AT1G52020		AT5G05050	AT5G54000
AT5G30420	AT3G13433		AT5G35050	AT3G05725
AT1G51920	AT2G47280		AT2G07030	AT3G22730
AT5G36937	AT4G05918		AT5G41320	AT1G42698
AT1G43205	AT2G12100		AT5G13887	AT3G04180
AT3G58240	AT2G23347		AT3G14880	AT4G08138
AT1G80580	AT5G15660		AT4G16820	AT4G08598
AT5G32590	AT1G17800		AT5G57810	AT5G52770
AT3G32910	AT1G78470		AT3G09915	AT4G08640
AT1G21528	AT4G01505		AT3G60318	AT4G33320
AT4G07450	AT3G42340		AT2G06280	AT3G32370
AT1G02540	AT3G33055		AT1G57740	AT2G13270
AT2G12520	AT4G04300		AT1G28180	AT3G55252
AT4G08800	AT5G28235		AT1G36485	AT3G56420
AT2G23673	AT1G29951		AT4G13320	AT3G55810
AT4G22630	AT3G57072		AT4G37290	AT5G28232
AT5G32460	AT5G16460		AT4G20080	AT5G53910
AT5G39861	AT2G07110		AT1G48990	AT5G64401
AT4G05632	AT5G37352		AT5G38490	AT3G61185
AT2G11010	AT3G33109		AT3G11380	AT2G10975
AT4G10190	AT5G66815		AT2G34580	AT5G34830
AT2G03560	AT2G46460		AT1G79800	AT3G31356
AT5G34960	AT4G03810		AT3G33163	AT4G08016
AT1G76370	AT2G30925		AT1G60400	AT4G14504
AT2G06720	AT4G19470		AT4G11340	AT3G10745
AT5G33385	AT5G55135		AT5G32623	AT3G30200
AT3G30802	AT2G11380		AT3G22700	AT3G33166
AT5G26590	AT1G41795		AT1G28220	AT3G13405
AT5G11412	AT1G66000		AT2G29860	AT1G11925
AT1G33370	AT3G29545		AT1G15560	ATCG00320
AT5G25000	AT2G07486		AT1G44414	AT2G07752
AT3G31970	AT3G55677		AT2G10540	AT5G55410
AT4G35700	AT4G02870		AT5G27037	AT3G20690
AT5G18330	AT3G58420		AT4G09316	AT1G12540
AT1G35940	AT4G28405		AT5G02000	AT1G74130
AT1G27860	AT3G22730		AT4G28090	AT5G28692
AT3G11350	AT4G12810		AT4G08030	AT4G29470
AT3G43726	AT1G34290		AT2G16130	AT4G06607
AT5G42325	AT2G15325		AT4G21895	AT5G28526
AT4G07940	AT3G17570		AT4G01420	AT4G34332
AT5G28671	AT3G04180		AT4G03160	AT5G44540
AT1G35970	AT2G43255		AT4G05095	AT5G35416
AT5G65015	AT1G21950		AT5G23470	AT2G34202
AT4G23110	AT2G16905		AT5G32590	AT2G25120
AT4G08030	AT3G32375		AT1G35365	AT5G44940
AT5G44140	AT3G03080		ATMG01240	AT2G06555
AT4G06595	AT5G39650		AT2G07705	AT1G41896
AT1G60783	AT4G17780		AT2G03560	AT2G13128
AT3G03430	AT3G28390		AT4G35700	AT1G14642
AT2G10230	AT2G13270		AT3G58240	ATMG00870
AT4G09316	AT5G33200		AT5G32616	AT4G11876
AT1G54600	AT5G34920		AT3G25160	AT4G12380
AT3G44470	AT1G70540		AT2G05845	AT3G16590
AT2G10836	AT3G32370		AT3G23140	AT4G05556
AT1G15560	AT5G62160		AT2G21000	AT2G10606
AT3G25850	AT2G34870		AT5G33385	AT3G29772
AT3G47320	AT1G43600		AT5G60090	AT5G16453
AT2G16340	AT5G53910		AT4G19800	AT2G02270
AT1G42060	AT4G07874		AT1G66630	AT5G35065
AT4G18110	AT3G28295		AT2G16110	AT2G15010
AT2G11600	AT2G11590		AT5G54206	AT4G16020
AT5G43640	AT5G64401		AT5G35353	AT1G52942
AT4G22660	AT5G28760		AT2G11310	AT3G43200
AT1G11806	AT3G61185		AT1G33130	AT5G35207
AT5G28100	AT1G10455		AT2G16120	AT2G47880
AT1G47317	AT4G08016		AT2G41270	AT4G18350
AT4G28380	AT1G24967		AT5G46670	AT5G22810
AT3G30230	AT2G25255		AT5G33202	AT1G52940
AT5G04640	AT2G33520		AT2G02795	AT3G29580
AT3G49610	AT5G22810		AT1G44150	ATMG00830
AT5G38490	AT1G19968		AT4G10190	AT1G68765
AT3G29771	AT4G08593		AT1G77655	AT2G07669
AT4G06508	AT5G32169		AT4G06595	AT1G53620
AT4G27920	AT4G01470		AT4G09584	AT1G30940
AT4G26420	AT1G25053		AT1G37180	AT2G25255
AT1G28030	AT4G00280		AT1G62210	AT1G09930
AT5G60285	AT2G43138		AT3G28611	AT1G58808
AT4G16200	AT3G53550		AT4G07742	AT2G31780
AT5G10120	AT1G22080		AT2G10120	AT2G42250
AT2G03460	AT5G37485		AT2G29770	AT2G13146
AT1G16760	AT1G12540		AT2G31100	AT5G32620
AT2G10810	AT1G52820		AT4G06698	AT2G44990
AT1G20290	AT1G20657		AT4G22180	AT3G23085
AT3G25160	AT3G48840		AT4G26030	AT5G15290
AT1G53543	AT4G32445		AT5G50030	AT2G24696
AT1G32480	AT1G68040		AT4G08200	AT1G75920
AT3G33058	AT2G15120		AT5G28295	AT4G32445
AT5G62320	AT1G42040		AT3G30744	AT5G42235
AT1G64340	ATMG00320		AT3G21120	AT2G06270
AT3G14670	ATMG01090		AT5G03204	AT5G37820
AT1G24370	AT4G04110		AT1G36540	AT2G07791
AT4G15053	AT5G44540		AT5G20310	AT4G33840
AT2G05420	AT3G62850		AT2G47275	AT2G41810
AT1G43895	AT1G04330		AT1G28700	ATMG00570
AT1G11735	AT2G05970		AT5G05770	AT5G26620
AT5G28615	AT2G25120		AT3G29578	AT1G53490
AT1G01410	AT2G04120		AT5G28643	AT1G72570
AT2G44810	AT4G26560		AT2G14390	AT4G12960
AT5G33431	AT4G11810		AT4G18860	AT3G43563
AT2G24840	AT3G45950		AT2G31430	AT4G08593
AT2G11840	AT3G28230		AT3G43070	AT1G27570
AT3G16880	AT3G44030		AT4G12334	ATCG01090
AT5G31355	AT1G48150		AT1G59865	AT5G40800
AT1G68090	AT5G36130		AT3G25420	AT5G52160
AT1G65360	AT2G11530		AT5G22490	AT3G04200
AT4G35710	AT2G06555		AT2G10230	AT2G35070
AT2G10140	AT2G24660		AT5G25390	AT5G55690
AT2G11570	AT1G51480		AT1G58430	AT3G15536
AT3G04900	AT2G23400		AT2G02490	ATCG00690
AT4G11340	AT5G40382		AT5G20770	AT2G14230
AT2G40580	AT4G24600		AT1G50800	AT1G78390
AT5G27885	AT1G34097		AT1G12340	AT2G15940
AT1G12190	AT4G03505		AT2G32275	AT1G43040
AT2G07750	AT3G30200		AT5G32613	AT3G45640
AT3G29610	AT1G34650		AT5G46300	AT3G54490
AT3G01030	AT1G47660		AT2G24840	AT5G34795
AT4G03745	AT1G78206		AT5G18330	AT5G46370
AT1G60720	AT2G34030		AT4G35670	AT2G16018
AT2G27395	AT1G22000		AT2G23160	AT2G41470
AT4G09731	AT3G61940		AT1G74540	AT2G11780
AT1G32225	AT1G70680		AT2G03250	AT1G62886
AT2G06550	AT1G11608		AT1G66310	AT1G52470
AT4G37290	AT2G07807		AT2G06130	AT2G24740
AT1G15090	AT1G65880		AT4G22700	AT5G24206
AT4G32220	AT3G29580		AT4G08420	AT5G26805
AT5G26146	AT5G54790		AT1G44935	AT3G56600
AT5G48510	AT3G30730		AT3G50090	AT1G57943
AT5G63730	AT4G22545		AT3G55734	AT2G18460
AT5G07850	AT4G06571		AT3G58310	AT3G15830
AT5G39230	AT5G39150		AT5G63085	AT2G33790
AT3G57900	AT1G51035		AT1G27820	AT1G34650
AT2G33130	AT4G16915		AT2G23210	AT4G24600
AT2G03250	AT5G33285		AT3G58260	AT1G58460
AT2G25780	AT3G44570		AT2G36260	AT4G19095
AT1G43260	AT3G13229		AT1G43050	AT5G09910
AT5G29029	AT1G75394		AT5G12090	AT1G06410
AT1G62210	AT5G13205		AT4G04050	AT2G07772
AT3G19025	AT4G26390		AT4G09600	AT1G13370
AT2G36724	AT1G48470		AT1G31072	AT1G52820
AT5G36905	AT3G48620		AT3G01030	AT5G63820
AT5G41430	AT1G66100		AT2G41920	AT4G08360
AT5G39070	AT1G28160		AT5G33226	AT1G15825
AT1G19260	AT1G73510		AT3G52690	AT4G10613
AT4G28090	AT2G44195		AT2G36180	AT4G13493
AT5G32975	ATCG00690		AT1G20290	AT1G25053
AT4G20080	AT5G28460		AT1G72080	AT4G06742
AT5G55507	AT2G20880		AT1G07901	AT3G31440
AT2G40925	ATMG00520		AT4G35150	AT3G14515
AT1G44080	AT1G67635		AT3G29480	ATMG01350
AT1G08790	AT4G02733		AT5G41491	AT4G03060
AT4G09600	AT2G26135		AT4G07525	AT3G21460
AT1G68380	AT2G26150		AT4G10670	AT3G26815
AT3G31425	AT3G18777		AT5G39861	AT1G62940
AT2G01031	AT5G19165		AT5G63730	AT3G30260
AT5G12460	AT1G62886		AT4G22165	AT1G60750
AT4G06718	AT5G07930		AT2G27870	AT1G27990
AT1G67010	AT4G27220		AT1G53360	AT1G34460
AT4G10240	AT3G58380		AT3G33197	AT1G48470
AT2G32275	AT1G28300		AT2G19890	AT3G30730
AT3G53305	AT4G08360		AT1G24370	AT3G41761
AT2G45090	AT2G11780		AT3G43990	AT5G28190
AT2G07520	AT1G27580		AT3G27886	AT3G13432
AT3G27910	AT4G26590		AT1G29041	ATCG00050
AT2G15750	AT1G02630		AT4G04653	AT1G76530
AT3G47440	ATCG00760		AT3G46140	AT1G04580
AT3G59260	AT1G74929		AT1G40310	AT4G09780
AT3G21120	AT3G25570		AT2G03290	AT3G03480
AT5G34835	ATMG00830		AT1G34660	AT1G19115
AT1G54926	AT4G11876		AT4G13262	ATMG00630
AT2G46685	AT3G43563		AT2G45090	AT4G38410
AT2G36260	AT5G15500		AT5G36275	AT5G33303
AT4G06614	AT1G34600		AT5G59040	AT1G27045
AT3G55566	AT4G28088		AT2G06860	AT1G13760
AT5G38740	ATCG00320		AT5G51900	ATCG01100
AT5G14900	AT5G52471		AT4G10290	AT5G62730
AT3G52330	AT4G12960		AT4G19750	AT5G64190
AT3G32190	AT2G35384		AT1G43575	AT3G50980
AT1G64870	AT3G29772		AT1G43780	AT1G19968
AT2G29860	AT2G03850		AT2G23260	AT4G26260
AT1G74540	AT1G05550		AT5G18880	AT3G30587
AT4G19902	AT3G26815		AT4G11930	AT5G43370
AT3G28611	AT1G52940		AT5G14602	AT1G21529
AT4G00920	AT1G02620		AT2G11790	AT1G27580
AT2G18420	AT3G62430		AT1G65770	AT1G78030
AT5G33226	AT1G55207		AT4G20510	AT4G11880
AT4G02310	AT5G46890		AT4G26290	AT5G17340
AT2G14140	AT1G26890		AT1G68250	AT5G51950
AT1G41743	AT5G53144		AT5G54320	AT5G38386
AT2G45110	AT2G44990		AT2G25030	ATMG01130
AT1G18050	AT1G66360		AT1G43880	AT1G06120
AT1G44414	AT4G01760		AT4G05634	AT3G50390
AT2G32179	AT3G14640		AT1G32770	AT4G32630
AT4G13262	AT2G23970		AT2G03520	AT1G34281
AT5G55750	AT2G12905		AT5G06020	AT1G50780
AT2G19010	AT5G38820		AT1G78400	AT3G43850
AT1G34545	AT3G58196		AT5G31355	ATCG00040
AT4G03670	AT1G33100		AT1G47405	AT5G10250
AT2G07185	AT3G50980		AT5G32410	AT3G14517
AT1G60985	AT3G44710		AT5G28100	AT2G07788
AT5G16580	AT2G38600		AT5G29436	AT4G11642
AT2G13920	AT4G11480		AT3G42360	ATCG00080
AT1G74480	AT5G54050		AT5G48210	AT1G24580
AT4G07620	AT1G24580		AT1G59835	AT1G67626
AT5G19473	AT4G32990		AT3G30751	AT2G26130
AT1G43575	AT1G08860		AT4G08860	AT1G34047
AT3G44920	AT3G09400		AT3G32028	AT1G70080
AT3G42360	ATMG00630		AT5G51420	ATCG01010
AT1G32992	AT1G61130		AT2G34835	AT2G33240
AT2G08986	AT2G07726		AT2G40220	ATCG00500
AT5G03820	AT3G15909		AT2G22340	AT2G19060
AT5G46990	AT5G15725		AT2G40310	AT1G36740
AT2G39782	AT5G46130		AT5G46795	AT5G35926
AT3G32397	AT2G37430		AT1G40099	AT3G05790
AT5G27043	AT2G07728		AT1G66380	AT1G67460
AT3G09130	AT4G27657		AT3G49770	AT4G03710
AT1G76910	AT4G12510		AT2G10836	AT3G27095
AT1G14800	AT1G76530		ATMG00150	AT5G24510
AT5G46670	ATCG00300		AT3G04280	AT4G32990
AT1G09665	AT3G43730		AT2G26160	AT3G27440
AT5G35710	AT5G44286		AT5G04640	AT3G52700
AT1G24200	ATCG01040		AT3G24510	AT1G74929
AT5G25390	AT5G26673		AT2G45406	AT1G21210
AT5G20330	AT3G22090		AT3G58910	AT1G30740
AT4G05586	AT1G27570		AT1G52211	AT1G33200
AT5G54320	AT5G48050		AT1G28447	AT3G30460
AT4G06479	AT3G43310		AT2G04020	AT4G06571
AT2G12945	ATCG00570		AT2G18490	AT1G62580
AT5G26642	AT3G02590		AT2G12900	AT2G47570
AT3G16130	AT5G08030		AT3G29642	AT5G56870
AT2G11168	AT1G20860		AT2G14540	ATCG01050
AT3G60164	AT1G61840		AT5G32596	AT1G31258
AT2G05870	AT1G44020		AT5G35332	AT5G43800
AT5G27247	AT2G07725		AT4G39340	AT5G40450
AT2G01422	AT4G11200		AT3G11350	AT5G65207
AT5G41830	AT2G43930		AT5G31032	AT2G46880
AT5G35375	AT3G24230		AT5G53710	AT2G24560
AT3G32195	AT2G16018		AT4G20700	AT3G20210
AT2G17690	AT2G07785		AT3G20400	AT2G43440
AT3G28899	ATCG00160		AT5G22160	ATCG01110
AT1G04645	AT2G30432		AT1G42220	AT2G07734
AT1G48940	AT2G27230		AT1G80580	AT2G07687
AT4G06698	AT1G72540		AT4G03590	AT4G08380
AT3G48298	AT5G55690		AT4G03690	AT3G43730
AT2G14020	ATCG00770		AT5G62060	AT2G20700
AT2G03290	AT1G34281		AT4G29305	AT5G10605
AT1G13605	AT1G64000		AT1G53543	AT5G49380
AT1G47625	AT4G06572		AT4G06697	ATMG01120
AT5G26617	AT1G56250		AT1G65681	AT3G18550
AT1G43005	AT2G17660		AT2G14440	AT3G20520
AT3G42990	ATCG00780		AT2G07820	AT4G19530
AT1G49090	AT5G49750		AT3G43640	AT1G71770
AT5G32431	AT3G44870		AT4G11745	ATCG00520
AT4G08073	AT3G27095		AT1G32225	AT2G01905
AT3G42620	AT2G36490		AT3G43680	AT3G09400
AT4G26030	ATMG00510		AT4G13080	AT5G17300
AT4G21895	AT1G19373		AT4G03745	ATCG00510
AT1G47405	AT2G01905		AT5G55080	ATCG00350
AT1G55710	AT2G47030		AT5G29337	AT1G09935
AT1G68250	AT2G03830		AT4G10865	AT5G40040
AT3G03726	AT5G51760		AT2G36815	AT4G32480
AT4G15460	ATCG01100		AT5G35338	AT3G01080
AT5G35603	AT2G41260		AT2G02440	AT3G42658
AT3G44717	AT2G36750		AT5G03858	AT4G19420
AT4G05053	AT2G12461		AT1G66770	AT5G61440
AT2G35215	ATMG01370		AT1G63540	AT1G56240
AT5G35890	AT1G76600		AT2G32130	AT4G10600
AT3G43140	ATMG00040		AT3G22555	AT5G45090
AT3G32035	ATMG00580		AT4G01265	AT1G61130
AT2G44175	AT1G47510		AT5G32750	AT2G11810
AT5G32623	AT2G33750		AT5G37150	AT3G21040
AT1G56270	AT5G23980		AT3G33130	ATMG01190
AT3G33079	AT3G13540		AT3G16880	AT5G47170
AT4G08860	AT2G07835		AT3G17060	AT3G27860
AT2G11480	AT3G47180		AT3G43000	AT1G72540
AT2G35090	ATCG00450		AT5G10120	AT5G24240
AT1G37735	AT1G58160		AT1G01410	AT2G20670
AT3G57970	AT4G21650		AT2G14190	AT3G62475
AT4G00872	ATMG01120		AT5G12460	AT5G25240
AT2G02835	ATMG01190		AT4G05240	AT2G12020
ATMG00150	AT1G55430		AT1G72980	AT3G19090
AT2G06280	AT1G16140		ATMG01290	AT5G42092
AT5G32750	ATCG01050		AT5G29028	AT3G06435
AT3G21900	AT1G73600		AT2G16320	AT1G54740
AT1G65760	ATCG00740		AT3G18235	AT5G05430
AT4G13760	AT5G55720		AT5G36240	ATCG00560
AT1G23670	AT1G51840		AT3G57960	ATMG00650
AT4G05490	ATCG00350		AT4G02655	AT2G07835
AT3G43715	AT1G21529		AT1G24733	AT1G12070
AT3G29480	AT1G63820		AT3G06000	AT3G12220
AT3G42993	AT3G27860		AT2G10160	AT4G15210
AT3G22580	AT1G54530		AT3G43083	AT2G04066
AT4G09450	AT2G44460		AT4G07812	AT5G38383
AT2G04610	ATCG00800		AT1G42655	AT1G32385
AT1G02681	AT3G19320		AT3G46911	AT3G44042
AT1G36500	AT3G30460		AT5G21125	AT5G15800
AT5G33424	ATCG00810		AT2G06965	AT1G50090
AT4G06704	ATCG00560		AT4G06604	ATCG01070
AT5G32053	AT5G35926		AT5G35336	AT1G42140
AT5G31963	AT1G73780		AT5G34412	AT2G24720
AT2G14206	AT5G28190		AT3G58330	AT3G46330
AT1G77235	ATMG00960		AT5G14300	AT2G07785
AT3G30580	AT3G28740		AT2G10670	AT2G07726
AT5G28710	AT2G29125		AT3G22345	AT3G30122
AT1G66040	AT5G44562		AT2G40560	AT5G35777
AT1G58430	AT5G45540		AT3G59884	AT1G47630
AT5G28643	AT3G45680		AT3G42993	AT1G58561
AT3G26930	AT3G28630		AT2G25700	ATMG00510
AT5G36300	AT1G15415		AT2G31720	AT2G26150
AT5G19270	AT3G47720		AT4G05505	ATCG00380
AT5G35353	AT1G69930		AT3G46186	AT5G34851
AT1G51990	AT1G18870		AT4G04580	AT2G23880
AT2G15045	AT3G14517		AT5G33390	AT5G36920
AT3G09590	ATCG00550		AT4G09565	AT2G04135
AT5G38190	ATCG00790		AT5G26642	ATCG00160
AT5G32613	ATCG01130		AT5G36905	AT1G29180
AT3G56670	AT1G03743		AT1G21528	AT4G16460
AT1G52087	ATCG00170		AT4G07470	ATMG00280
AT1G43050	AT2G20750		AT1G61563	ATCG01080
AT3G29595	AT5G17300		AT1G60783	AT2G02610
AT1G40099	AT4G22460		AT5G10000	ATCG00120
AT5G11820	AT2G43745		AT5G32471	AT4G11000
AT5G43196	ATCG00520		AT1G36650	AT4G29570
AT2G03930	AT1G62910		AT4G06590	AT1G26390
AT4G03837	ATMG01320		AT3G22770	AT1G35910
AT5G32495	AT5G22540		AT5G36005	AT5G52340
AT4G03876	AT3G55090		AT1G32480	AT1G76650
AT4G21630	AT4G12520		AT3G50376	AT4G25250
AT2G10870	AT1G76640		AT2G19755	AT1G66020
AT3G55300	AT4G15210		AT3G59260	ATCG00180
AT3G20400	ATMG00516		AT3G50540	AT3G45240
AT1G34310	AT5G10605		AT1G67450	AT2G17050
AT5G35800	AT3G45430		AT2G29880	AT1G53100
AT3G04410	AT1G30560		AT1G08790	AT3G19430
AT2G05845	AT4G21730		AT5G11412	AT1G51460
AT1G35500	ATMG00513		AT2G11650	AT4G33800
AT2G07440	AT5G45240		AT3G17550	ATCG00170
AT3G57840	AT5G43370		AT1G05080	AT4G17820
AT3G58360	AT2G11810		AT4G05589	AT1G68320
AT4G19800	AT1G55440		AT2G11168	AT5G29075
AT5G56800	AT1G53625		AT2G07455	ATCG00250
AT4G05080	AT1G76650		AT3G21900	AT1G47271
AT4G07742	ATCG00500		AT5G49860	AT3G22886
AT3G33130	ATMG00070		AT2G38900	AT4G24890
AT1G19060	ATCG00750		AT5G28860	AT5G20250
AT4G23080	AT1G51830		AT2G04031	AT4G02170
AT2G16040	AT1G69430		AT5G36293	AT1G02610
AT1G78400	AT5G38770		AT2G39415	AT4G33790
AT3G59884	AT4G33800		AT2G02550	AT4G12360
AT4G04547	AT5G40030		AT4G03830	AT3G47720
AT5G22160	AT2G24720		AT1G19460	AT2G10250
AT2G41473	ATCG01110		AT3G27600	AT5G60260
AT4G08420	AT4G33280		AT5G35900	AT5G64450
AT1G65770	AT1G11080		AT1G64870	AT1G56120
AT1G63540	AT2G07787		AT1G33743	AT1G32950
AT2G05890	AT2G10250		AT4G14260	AT5G35490
AT5G18990	AT2G04480		AT5G20330	AT1G43140
AT4G07566	AT2G07747		AT3G25573	AT5G32654
AT2G14590	AT3G21150		AT2G12520	ATMG01320
AT3G21850	AT5G19870		AT2G16840	AT5G41080
AT3G31450	AT5G64890		AT4G06611	AT5G23700
AT5G22170	ATCG01120		AT5G35425	AT4G19520
AT5G36275	AT3G62780		AT4G03873	AT3G24230
AT3G50376	AT5G10040		AT3G08636	AT5G24205
AT3G52957	AT5G52640		AT3G57690	AT4G01985
AT5G28625	AT3G58193		AT2G40745	AT1G01560
AT4G13960	ATCG00340		AT4G15460	ATCG00540
AT4G02000	ATCG01010		AT5G28420	AT4G24110
AT4G04080	ATCG00040		AT1G42090	AT5G38895
AT5G30721	ATCG00530		AT2G10810	AT5G43065
AT5G23470	AT5G36185		AT3G19560	AT2G03830
AT3G57690	AT2G24710		AT5G36655	AT1G68190
AT1G12725	AT4G20240		AT1G11590	AT1G06520
AT4G19035	AT2G37210		AT4G36590	AT5G39150
AT1G47680	ATCG00660		AT5G35935	AT4G37220
AT3G23645	ATCG00710		AT2G31690	ATCG00070
AT3G44005	ATCG00540		AT4G10020	AT2G15880
AT3G44490	ATCG00130		AT1G09790	AT5G28610
AT3G42750	AT5G37980		AT5G22530	AT5G50790
AT4G35025	AT2G18620		AT3G29515	ATCG00600
AT4G14225	AT1G51355		AT1G78980	AT2G03370
AT1G16950	ATCG00065		AT1G66780	AT5G38005
AT1G05080	AT2G42540		AT2G13890	AT5G62165
AT2G07030	AT4G20230		AT5G14490	AT3G62550
AT2G42180	AT3G27730		AT5G28675	AT3G61060
AT5G32518	AT1G29180		AT2G12385	AT2G12461
AT2G11970			AT3G25880	ATCG00340
AT5G37730			AT3G18330	AT3G27480
AT4G07525			AT1G60970	AT5G39520
AT5G35356			AT5G66660	AT5G05420
AT3G17060			AT3G27415	AT5G22608
AT2G23480			AT3G57110
AT3G42710			AT4G01023
AT1G07730			AT3G29775
AT1G79800			AT1G64290
AT3G42047			AT2G21930
AT2G02498			AT3G50170
AT5G09780			AT3G30803
AT3G42700			AT3G25815
AT1G48180			AT5G40605
AT1G49435			AT5G55370
AT5G65166			AT4G39403
AT5G17125			AT1G20925
AT2G12900			AT3G22650
AT5G27570			AT4G06510
AT4G15040			AT3G43840
AT5G39493			AT1G19415
AT1G22090			AT4G26466
AT2G23260			AT4G13880
AT3G30685			AT4G31660
AT3G43000			AT1G14250
AT1G32975			AT2G26380
AT1G66534			AT2G13330
AT1G44070			AT5G37940
AT1G36710			AT1G73610
AT3G50320			AT5G57550
AT2G15170			AT1G78640
AT3G28870			AT5G31702
AT5G32072			AT3G29550
AT5G35736			AT1G15540
AT2G11070			AT5G28310
AT3G60460			AT2G15810
AT5G10590			AT3G05310
AT3G20610			AT3G32405
AT3G43100			AT5G51210
AT5G47290			AT4G07664
AT4G09590			AT5G03270
AT3G08560			AT3G13220
AT5G32596			AT2G13620
AT1G41893			AT5G52350
AT2G41270			AT4G06688
AT1G32049			AT1G80330
AT2G12408			AT5G31092
AT5G37150			AT4G10830
AT3G13830			AT4G29760
AT5G51420			AT3G44605
AT1G36485			AT4G06609
AT4G06543			AT2G27270
AT1G78740			AT3G26790
AT1G32840			AT3G10560
AT1G36225			AT3G30530
AT3G42070			AT1G42705
AT2G15025			AT2G04470
AT3G12660			AT3G02970
AT1G25330			AT5G28065
AT5G35510			AT2G11290
AT4G00753			AT5G45770
AT1G37180			AT2G31460
AT5G31891			AT1G08080
AT4G06563			AT1G45140
AT4G09070			AT2G13175
AT5G32511			AT1G42380
AT4G07480			AT2G15920
AT3G45380			AT5G35604
AT4G01535			AT3G49520
AT4G08270			AT5G47150
AT4G11940			AT4G25330
AT2G17785			AT5G60130
AT2G31335			AT1G76480
AT1G68735			AT3G30420
AT4G17210			AT1G47765
AT3G44640			AT5G44950
AT2G31100			AT5G67120
AT4G05600			AT3G11480
AT1G27270			AT3G32964
AT3G07850			AT2G30650
AT5G37880			AT5G27947
AT2G02520			AT2G30300
AT1G61688			AT5G22555
AT1G63060			AT4G02190
AT5G35780			AT5G34854
AT5G26020			AT1G47430
AT3G05300			AT5G34880
AT2G10090			AT1G66210
AT1G59930			AT3G03272
AT4G10580			AT5G34728
AT5G38705			AT3G53250
AT5G14490			AT5G17150
AT3G29076			AT1G55720
AT4G17587			AT1G30140
AT4G04293			AT5G29020
AT5G28888			AT5G42340
AT2G04670			AT4G04530
AT1G56100			AT3G45520
AT5G28715			AT5G22610
AT1G67105			AT4G19690
AT4G01975			AT3G18570
AT4G05585			AT3G46840
AT1G36675			AT1G61120
AT1G59770			AT2G04300
AT1G33460			AT5G39870
AT1G30140			AT5G66816
AT2G15810			AT3G21800
AT2G16420			AT3G29020
AT3G29639			AT4G06748
AT4G00320			AT2G06170
AT1G36680			AT4G09960
AT2G11430			AT5G46000
AT2G13330			AT5G38120
AT2G12740			AT1G47940
AT1G60970			AT2G11851
AT1G59920			AT1G67610
AT4G26466			AT2G07685
AT2G16310			AT4G20200
AT3G18330			AT5G33075
AT1G63590			AT1G54330
AT1G26558			AT5G60180
AT2G06400			AT1G37200
AT2G34238			AT1G24650
AT5G22530			AT1G72760
AT3G27415			AT3G54940
AT1G33850			AT2G06400
AT1G48070			AT1G50650
AT1G24380			AT2G12410
AT5G47150			AT4G34850
AT5G23260			AT5G56570
AT1G35730			AT2G17000
AT4G10020			ATMG00050
AT1G33840			AT1G46840
AT3G48130			AT1G03670
AT2G04970			AT3G60780
AT3G60780			AT4G31950
AT1G61630			AT1G54240
AT3G30803			AT3G48230
AT4G31630			AT3G28415
AT3G20360			AT1G56470
AT2G26120			AT4G04520
AT3G50580			AT2G41570
AT3G59590			AT1G11110
AT3G14820			AT1G11560
AT2G40710			AT5G64790
AT2G10975			AT1G56650
AT5G53230			AT4G14805
AT1G49250			AT1G04370
AT5G15380			AT2G43139
AT2G06190			AT3G60935
AT4G04030			AT4G34410
AT2G05850			AT4G04390
AT5G17150			AT5G55460
AT5G44270			AT2G02840
AT5G48710			AT3G43060
AT5G57730			AT2G13350
AT3G45760			AT3G52130
AT3G03828			AT5G02510
AT4G01980			AT3G52080
AT3G29515			AT3G52010
AT2G06170			AT1G14550
AT1G69190			AT3G56970
AT2G12410			AT3G44705
AT1G43000			AT2G14060
AT3G21800			AT2G25020
AT1G09550			AT1G51810
AT1G78980			AT4G11911
AT3G57110			AT3G31904
AT2G31690			AT4G27580
AT3G30844			AT2G21820
AT1G14880			AT1G30150
AT5G35207			AT5G15060
AT5G55370			AT5G03620
AT1G67610			AT5G37230
AT5G66020			AT1G69560
AT5G40605			AT3G59590
AT4G28365			AT2G15110
AT3G25221			AT3G25577
AT5G16700			AT4G36105
AT3G26742			AT1G54300
AT5G25960			AT2G29430
AT3G48270			AT1G33460
AT3G31314			AT2G24460
AT4G04270			AT4G18920
AT1G32830			AT2G03291
AT1G19415			AT3G10510
AT2G10450			AT2G06140
AT1G09790			AT1G25270
AT4G03811			AT2G34238
AT5G67010			AT1G24000
AT5G13655			AT5G53390
AT5G25530			AT1G10586
AT3G59610			AT3G42770
AT2G12385			AT2G14570
AT2G10921			AT3G01311
AT3G10510			AT1G43763
AT3G28925			AT4G06574
AT3G29635			AT5G35720
AT3G32920			AT3G30747
AT2G43580			AT2G04750
AT4G10990			AT3G32032
AT3G33595			AT4G28130
AT2G10980			AT1G78160
AT4G05370			AT4G08867
AT4G08138			AT4G06570
AT5G35120			AT5G17740
AT4G07868			AT4G31630
AT1G73445			AT1G76830
AT2G20835			AT4G10220
AT1G76480			AT4G21130
AT1G32320			AT5G28464
AT4G03650			AT5G52740
AT3G43358			AT4G03175
AT5G38250			AT5G28210
AT1G04625			AT2G24510
AT3G31540			AT5G40350
AT5G35550			AT4G03740
AT3G15490			AT1G41835
AT1G36720			AT4G06554
AT4G21260			AT1G43415
AT4G33145			AT1G61566
AT4G06554			AT2G11740
AT2G17000			AT3G30834
AT4G20800			AT3G05450
AT3G33124			AT2G38195
AT1G66780			AT5G28880
AT5G38396			AT3G42434
AT2G12380			AT5G44440
AT4G04315			AT4G03620
AT2G07215			AT2G24080
AT2G15140			AT5G01860
AT1G10620			AT4G13480
AT3G46090			AT4G03823
AT1G01310			AT5G45230
AT4G06646			AT5G57820
AT3G43095			AT5G23960
AT1G41835			AT5G52500
AT3G43020			AT2G41178
AT5G15060			AT1G54550
AT3G13220			AT1G72460
AT2G34224			AT5G30584
AT1G66600			AT5G49200
AT3G24620			AT3G23635
AT4G36105			AT4G14460
AT5G27947			AT1G02405
AT5G51090			AT4G07738
AT3G13630			AT3G13270
AT3G10116			AT2G38240
AT4G10830			AT2G14640
AT3G32033			AT2G35612
AT4G11580			AT2G22460
AT1G02250			AT4G09255
AT5G60130			AT3G29205
AT1G23590			AT5G26690
AT3G05450			AT1G18120
AT3G46850			AT5G28405
AT4G08136			AT5G60010
AT5G02510			AT3G44860
AT2G04300			AT1G61275
AT3G25880			AT2G14930
AT1G36810			AT1G42888
AT1G47440			AT2G06290
AT5G52740			AT4G22415
AT5G25310			AT5G53775
AT4G36600			AT2G07240
AT5G49200			AT2G37030
AT4G05030			AT4G24204
AT1G61920			AT3G23360
AT1G51810			AT1G05920
AT4G29760			AT1G59453
AT3G23860			AT2G04180
AT5G55270			AT3G62640
AT5G55460			AT4G07415
AT4G06527			AT1G43145
AT3G23635			AT2G39240
AT5G26690			AT3G07260
AT3G26790			AT4G33600
AT5G51210			AT5G28826
AT2G13890			AT4G10465
AT3G11980			AT2G43580
AT3G13270			AT4G27140
AT2G05441			AT5G01070
AT1G61160			AT5G25310
AT4G07938			AT5G38192
AT4G31950			AT5G32481
AT3G61040			AT1G69940
AT2G11610			AT1G70185
AT5G14010			AT5G63900
AT5G34854			AT5G28495
AT4G06570			AT1G55470
AT4G33230			AT2G10240
AT4G07454			AT2G04190
AT4G14743			AT2G46770
AT5G28940			AT1G35550
AT1G12170			AT2G11410
AT5G22610			AT2G29930
AT2G12860			AT2G07042
AT1G35450			AT4G14080
AT4G16267			AT4G06527
AT4G06539			AT3G22275
AT4G07965			AT3G45775
AT1G40078			AT1G36770
AT2G05715			AT4G28700
AT5G37640			AT1G52615
AT2G13620			AT3G25180
AT1G16980			AT2G17690
AT1G65365			AT5G40000
AT3G31950			AT1G08140
AT4G33290			AT2G16680
AT2G31081			AT5G28250
AT3G42245			AT4G06597
AT4G07664			AT1G22670
AT4G23520			AT1G20065
AT2G13770			AT1G34480
AT5G32042			AT1G73120
AT2G21910			AT1G61270
AT3G22500			AT5G11140
AT2G06080			AT2G02061
AT4G05133			AT1G32270
AT1G46840			AT5G52300
AT5G33252			AT5G59662
AT3G01185			AT5G13485
AT1G78640			AT3G06830
AT2G06260			AT1G72260
AT5G27980			AT5G40900
AT1G07885			AT5G18661
AT2G04470			AT1G77950
AT2G23800			AT4G37420
AT4G01023			AT1G02790
AT3G26190			AT3G46090
AT3G18570			AT1G05880
AT1G15990			AT1G18350
AT5G28698			AT5G36910
AT2G40008			AT5G34770
AT5G23960			AT2G15540
AT3G17260			AT1G75530
AT1G28640			AT2G18580
AT5G28076			AT1G68210
AT3G32405			AT1G37050
AT5G58820			AT5G18510
AT1G69100			AT5G44925
AT5G46000			AT4G08830
AT4G07680			AT4G07915
AT4G03620			AT1G14880
AT3G28510			AT1G38710
AT4G05380			AT3G02430
AT1G29090			AT5G29030
AT4G27170			AT3G30212
AT2G34000			AT2G43932
AT3G12835			AT4G07720
AT2G14650			AT3G13390
AT5G35205			AT3G15320
AT2G06290			AT5G01690
AT4G15075			AT2G03960
AT2G11410			AT1G10000
AT3G31630			AT4G05018
AT1G12890			AT4G03800
AT4G28700			AT5G26150
AT3G29775			AT4G10990
AT2G15670			AT2G21010
AT5G47815			AT2G10510
AT4G06498			AT5G27130
AT2G22710			AT5G37160
AT5G59662			AT5G35130
AT1G62530			AT4G12530
AT5G07550			AT1G60280
AT5G33395			AT2G44800
AT4G17710			AT5G37300
AT4G18770			AT1G35790
AT3G29784			AT3G20990
AT4G10440			AT2G13230
AT1G20130			AT1G31900
AT4G06609			AT2G13080
AT2G15510			AT3G29032
AT4G25530			AT3G52270
AT1G08140			AT3G33070
AT1G02405			AT2G13550
AT5G26236			AT1G11990
AT2G07365			AT2G24310
AT2G17610			AT5G56080
AT2G03210			AT5G49340
AT1G20065			AT1G76610
AT3G44705			AT5G07310
AT4G06632			AT2G36700
AT5G37300			AT4G12735
AT3G32240			AT1G73700
AT4G06569			AT2G35345
AT4G14460			AT4G27190
AT1G03890			AT3G30170
AT5G45860			AT5G50750
AT3G23360			AT4G05073
AT2G36700			AT5G45910
AT3G63320			AT1G50750
AT2G04460			AT5G24770
AT2G05640			AT5G45630
AT3G30720			AT1G22680
AT3G52270			AT5G27845
AT4G07915			AT5G58840
AT5G56960			AT3G01620
AT5G28405			AT5G66815
AT4G18450			AT1G03790
AT1G28000			AT3G28390
AT1G33910			AT5G09930
AT2G18720			AT5G40395
AT2G15420			AT3G02645
AT1G42110			AT1G52040
AT5G30584			AT5G42445
AT4G04530			AT1G36110
AT3G52345			AT5G28865
AT1G54355			AT5G32630
AT4G39403			AT4G06585
AT3G42727			ATMG00360
AT3G44605			AT4G04980
AT5G08730			AT5G09640
AT5G13600			AT1G35535
AT1G26990			AT3G32230
AT2G07042			AT3G28705
AT5G29020			AT3G29783
AT5G27965			AT5G36740
AT4G18680			AT5G58080
AT4G11730			AT4G00975
AT3G30710			AT1G30100
AT3G30530			AT4G18450
AT2G24255			AT2G39030
AT5G13825			AT5G49440
AT1G26310			AT2G29110
AT3G33070			AT5G39160
AT2G43932			AT1G09500
AT5G53240			AT2G44840
AT2G39240			AT1G59950
AT4G16540			AT5G59580
AT2G04066			AT1G36250
AT1G55720			AT3G42220
AT3G01600			AT5G40316
AT2G18190			AT2G18120
AT5G01070			AT2G11640
AT3G24780			AT5G41390
AT3G27630			AT1G31670
AT5G25230			AT2G26610
AT5G30942			AT5G09585
AT1G33900			AT2G42955
AT3G43828			AT5G33340
AT4G31370			AT4G25530
AT5G11140			AT3G46750
AT5G35065			AT1G49220
AT2G33175			AT2G18530
AT3G43175			AT2G20460
AT5G02220			AT2G03210
AT2G02061			AT3G13784
AT1G38710			AT2G16420
AT2G20470			AT3G43250
AT3G45775			AT3G19002
AT5G28335			AT5G53660
AT5G24240			AT5G01900
AT2G18180			AT2G12195
AT3G15370			AT5G24190
AT4G02960			AT1G49830
AT3G47030			AT3G57100
AT3G63350			AT2G36040
AT5G18661			AT2G20835
AT2G01200			AT5G07842
AT2G45230			AT3G49130
AT1G58310			AT3G44410
AT3G18610			AT1G52100
AT3G33118			AT3G63050
AT4G27550			AT4G24010
AT2G20460			AT1G66100
AT3G28500			AT3G42270
AT5G57550			AT4G38190
AT2G26610			AT3G46183
AT2G16140			AT2G35300
AT1G64820			AT4G00540
AT2G13830			AT2G07774
AT3G52010			AT5G39190
AT3G19920			AT3G16980
AT1G22600			AT5G29646
AT2G13431			AT5G24780
AT5G09640			AT2G20510
AT3G05260			AT2G12770
AT4G32490			AT5G15380
AT3G44410			AT2G20470
AT1G61270			AT1G03940
AT5G54610			AT3G56500
AT3G29783			AT3G17980
AT1G36440			AT2G06760
AT5G35380			AT4G01525
AT1G76770			AT2G24850
AT4G29600			AT4G25010
AT5G32481			AT1G36290
AT2G22180			AT2G19000
AT4G08691			AT5G54060
AT3G54730			AT1G12013
AT3G28330			AT3G06220
AT5G50830			AT4G09920
AT2G35345			AT4G06499
AT1G05880			AT5G07010
AT3G28705			AT3G28510
AT2G15030			AT1G03495
AT2G10330			AT2G34810
AT5G35602			AT1G14930
AT5G47670			AT5G54075
AT2G11270			AT2G34925
AT5G18720			AT1G64035
AT1G42390			AT3G28770
AT5G32580			AT3G27630
AT2G43960			AT4G31900
AT2G05000			AT3G30821
AT1G53950			AT2G06930
AT4G07806			AT5G46315
AT1G67626			AT2G35700
AT5G54560			AT4G22214
AT3G52130			AT1G53260
AT4G03292			AT5G07215
AT2G26630			AT3G20760
AT2G02200			AT5G60022
AT1G71370			AT5G07260
AT1G04470			AT3G46150
AT2G13080			AT1G62900
AT1G18350			AT2G12440
AT5G36740			AT1G60470
AT4G19570			AT4G04145
AT5G49440			AT5G20740
AT2G11230			AT1G66030
AT4G07733			AT2G35743
AT3G17980			AT3G04690
AT4G34410			AT3G03776
AT3G07260			AT4G15100
AT3G13010			AT1G63580
AT4G38310			AT4G19080
AT2G47895			AT3G07150
AT1G54330			AT4G02360
AT2G37030			AT2G28860
AT1G35735			AT2G38490
AT1G77730			AT1G22600
AT1G03880			ATMG01330
AT5G63250			AT1G43060
AT1G33760			AT5G27900
AT5G33399			AT1G53060
AT3G30147			AT4G18690
AT3G24540			AT3G07920
AT3G53290			AT5G35725
AT5G28450			AT5G28285
AT1G58390			AT2G22200
AT3G46150			AT1G43387
AT1G56060			AT3G51410
AT4G12735			AT3G29590
AT3G09375			AT5G10572
AT3G07380			AT1G60020
AT1G79780			AT1G15405
AT5G44620			AT3G48660
AT5G49140			AT4G01390
AT4G13494			AT1G31835
AT4G10850			AT3G06360
AT5G09210			AT3G60970
AT1G34440			AT5G03350
AT1G53260			AT3G59230
AT2G17115			AT4G14090
AT4G34440			AT5G02220
AT2G07570			AT5G28545
AT1G66030			AT3G11110
AT3G22235			AT2G04038
AT2G12920			AT5G06490
AT4G08076			AT5G39120
AT5G03090			AT5G59640
AT3G32030			AT1G12030
AT3G51410			AT1G24147
AT4G33970			AT4G08093
AT1G30170			AT4G02320
AT3G60170			AT1G35960
AT4G23140			AT4G12200
AT1G11785			AT5G55250
AT1G50050			AT4G39404
AT3G29755			AT3G10780
AT2G40955			AT5G04790
AT5G29015			AT3G26483
AT5G10990			AT2G07795
AT4G28170			AT3G42057
AT1G07850			AT1G12064
AT1G15900			AT5G15970
AT5G35535			AT3G24982
AT1G52110			AT5G54610
AT3G56500			AT4G09205
AT4G06528			AT1G57630
AT2G07560			AT5G05965
AT2G25020			AT4G35210
AT3G47480			AT3G32970
AT3G31317			AT3G30695
AT2G20800			AT1G19780
AT1G34480			AT4G01380
AT5G09700			AT3G21680
AT2G03020			AT5G35535
AT3G32899			AT3G51560
AT2G01008			AT2G01580
AT5G30189			AT1G19670
AT5G25330			AT3G32385
AT5G55250			AT1G29910
AT2G35743			AT1G05065
AT5G38035			AT3G01630
AT2G10440			AT3G27490
AT4G01500			AT1G11570
AT5G27940			AT3G30582
AT5G60250			AT5G36140
AT4G25433			AT5G04190
AT1G27990			AT5G55650
AT1G11362			AT5G24660
AT5G39863			AT1G52110
AT2G05550			AT2G35310
AT5G58610			AT1G11112
AT3G56890			AT5G57760
AT4G39500			AT1G35112
AT1G73700			AT1G49200
AT1G61470			AT1G03170
AT2G27535			AT3G46080
AT4G38870			AT1G19640
ATMG00360			AT2G07815
AT3G28770			AT3G61900
AT2G32670			AT3G42256
AT3G58060			AT2G23010
AT1G59950			AT5G05490
AT1G70220			AT4G26365
AT5G35935			AT1G67290
AT5G42040			AT3G18485
AT2G29170			AT3G57500
AT5G03310			AT5G36925
AT2G38340			AT5G05600
AT3G60550			AT5G27060
AT5G58880			AT2G34980
AT2G06240			AT4G08076
AT3G11110			AT4G11190
AT1G20120			AT5G28237
AT3G01345			AT4G01230
AT2G26400			AT1G24735
AT5G03377			AT5G42040
AT2G01021			AT1G51440
AT2G12650			AT4G14250
AT2G04050			AT4G22880
AT2G06560			AT2G44340
AT2G26750			AT3G05550
AT5G45850			AT5G61890
AT4G35210			AT5G10278
AT2G11320			AT1G08115
AT1G17960			AT5G06080
AT3G49340			AT1G47400
ATCG00230			AT5G13220
AT1G64290			AT2G41312
AT2G24310			AT4G22210
AT2G12370			AT5G26120
AT3G58270			AT5G06760
AT5G05810			AT3G46660
AT2G21220			AT4G10500
AT5G61890			AT2G47780
AT2G19190			AT5G38240
AT1G43310			AT1G19630
AT1G60110			AT5G25190
AT5G56230			AT5G36960
AT4G25490			AT1G10220
AT1G33855			AT5G10625
AT3G57240			AT5G04660
AT4G39650			AT3G30219
AT5G63390			AT4G30320
AT5G18740			AT2G31141
AT4G17820			AT4G29610
AT5G53700			AT5G42800
AT4G35295			AT1G29930
AT2G34850			AT2G45940
AT3G21860			AT5G06730
AT5G13210			AT3G24614
AT3G54625			AT5G01881
AT4G11950			AT1G07795
AT2G45940			AT1G24577
AT1G31900			AT5G05810
AT4G06491			AT4G11950
AT3G33166			AT5G62040
AT3G30838			AT3G12890
AT2G40450			AT5G52670
AT3G05550			AT2G26400
AT1G31835			AT4G22900
AT5G03350			AT1G78190
AT5G24600			AT4G22100
AT1G64540			AT5G06870
AT2G18193			AT1G27080
AT5G53660			AT5G54490
AT2G43470			AT2G22850
AT3G14225			AT4G05220
AT2G41231			AT2G07711
AT1G03320			AT4G13180
AT5G42120			AT2G45930
AT2G20510			AT5G50800
AT4G10695			AT2G37000
AT4G30320			AT3G60420
AT3G12502			AT2G15490
AT1G30990			AT3G49570
AT1G55790			AT1G47395
AT5G40395			AT2G01200
AT5G09585			AT5G67060
AT2G16360			AT1G75163
AT1G67980			AT5G07410
AT5G52070			AT3G21520
AT1G15050			AT3G06890
AT1G36105			AT5G65080
AT4G01820			AT1G04635
AT2G28700			AT4G25490
AT5G51470			AT4G23340
AT3G21781			AT3G48300
AT3G03660			AT2G07686
AT5G41755			AT5G48490
AT2G43310			AT2G44010
AT5G23600			AT5G11930
AT5G38790			AT4G19850
AT2G38240			AT1G14490
AT1G19550			AT2G41240
ATCG00700			AT3G56890
AT4G09840			AT1G05420
AT5G65610			AT4G22520
AT5G51500			AT5G37750
AT3G27620			AT2G41990
AT5G58400			AT4G37730
AT5G35416			AT2G26750
AT4G11040			AT3G28820
AT3G60650			AT2G46300
AT5G10278			AT3G59840
AT2G29040			AT5G63450
AT2G34655			AT5G05390
AT2G47780			AT5G24600
AT4G40085			AT5G62360
AT3G42182			AT2G29170
AT4G00210			ATCG00700
AT4G00390			AT3G57645
AT5G40010			AT1G09080
AT1G36180			AT1G60360
AT1G15630			AT1G30990
AT3G16980			AT2G18010
AT1G44120			AT2G29460
AT4G16460			AT2G23170
AT5G52940			AT4G13260
AT5G20820			AT5G10990
AT1G05090			AT5G53895
AT1G38185			AT2G24750
AT4G30250			AT4G34510
AT5G67060			AT5G38930
AT5G07880			AT4G08262
AT5G25470			AT3G56980
AT1G73290			AT2G06050
AT4G16240			AT3G58060
AT4G32950			AT2G32020
AT4G33925			AT5G21130
AT4G24150			AT1G58340
AT5G57400			AT1G05680
AT4G35180			AT4G16750
AT5G54550			AT5G11620
AT1G57630			AT5G24420
AT3G17050			AT1G15580
AT5G28053			AT5G66590
AT1G21520			AT5G66740
AT4G23160			AT4G39361
AT3G28155			AT5G23600
AT2G44840			AT4G39250
AT5G04000			AT4G23930
AT5G43175			AT2G36295
AT3G47380			AT5G48950
AT1G49832			AT3G03290
AT2G33020			AT1G53170
AT2G31860			AT5G18740
AT2G25820			AT5G51440
AT3G53200			AT4G21840
AT5G04190			AT4G22517
AT4G20365			AT5G17220
AT5G54075			AT1G49832
AT4G31380			AT4G39363
AT2G23170			AT5G60510
AT1G76220			AT4G31441
AT1G41896			AT1G28480
AT3G45730			AT4G06572
AT5G36960			AT2G13300
AT3G02410			AT1G49700
AT1G43160			AT5G18380
AT5G60335			AT1G16022
AT2G34430			AT3G29120
AT2G28040			AT2G29470
AT3G03670			AT1G77390
AT5G38260			AT5G35057
AT4G34419			AT1G18710
AT1G06980			AT5G07000
AT3G63390			AT4G25480
AT2G38490			AT5G19650
AT5G56970			AT3G09520
AT3G32047			AT3G10815
AT3G22560			AT4G23160
AT5G05390			AT5G02760
AT4G31877			AT5G07040
AT1G09500			AT5G01580
AT1G30160			AT2G32550
AT1G65570			AT2G45180
AT4G34510			AT4G03010
AT4G09205			AT2G19780
AT2G41810			AT4G29930
AT4G02482			AT1G17180
AT5G66110			AT5G62280
AT5G56700			AT2G31860
AT1G35270			AT2G05765
AT5G35738			AT2G21220
AT1G58037			AT2G07811
AT4G26255			AT5G25475
AT3G57130			AT4G05048
AT1G15405			AT3G57130
AT5G65080			AT1G03020
AT1G62510			AT3G56705
AT3G56770			AT2G39330
AT4G25580			AT5G50335
AT4G26880			AT5G35738
AT5G67488			AT3G62100
			AT1G54010
			AT1G63760
			AT4G17085
			AT1G24145
			AT1G25422
			AT3G51450
			AT1G17380
			AT4G25750
			AT4G22513
			AT4G16640
			AT1G12845
			AT4G17470
			AT2G02010
			AT3G63052
			AT5G59130
			AT1G56430
			AT5G10140
			AT3G51325
			AT5G42720
			AT3G47380
			AT1G22140
			AT2G01430
			AT5G42650
			AT5G22870
			AT1G19320
			AT5G29890
			AT5G64110
			AT1G56600
			AT5G61455
			AT1G68350
			AT1G17300
			AT5G38430
			AT1G74430
			AT5G53902
			AT2G34420
			AT4G14060
			AT5G08070
			AT5G11740
