# Supplementary material for: MAPK-triggered chromatin reprogramming by histone deacetylase in plant innate immunity
Source: Genome Biol. 2017 Jul 6;18:131. doi: 10.1186/s13059-017-1261-8 (PMC5501531; doi:10.1186/s13059-017-1261-8)
Supplement: Supplementary file 5 — List of deregulated genes after flg22 treatment in Wt. (XLSX 52 kb) [file 13059_2017_1261_MOESM5_ESM.xlsx]

## Sheet: Feuil1
Flg22 up-regulated genes in Wt	Flg22 down-regulated genes in Wt
AT3G44350	AT4G24600
AT1G59865	AT3G26815
AT4G04480	AT5G32169
AT5G47850	AT2G06555
AT1G51920	AT1G34097
AT2G18680	AT3G61035
AT2G36440	AT2G07752
AT2G23270	AT5G46595
AT2G31345	AT5G18000
AT1G22810	AT4G06607
AT5G24110	AT5G28526
AT4G18540	AT3G11740
AT1G07160	AT5G20858
AT3G12910	AT4G10740
AT3G02840	AT4G21213
AT3G01830	AT1G23600
AT2G37810	AT2G44581
AT2G32200	AT4G05556
AT4G22030	AT3G60950
AT3G17400	AT2G35580
AT1G06135	AT1G32670
AT1G57850	AT1G61720
AT1G14550	AT5G54820
AT3G18590	AT3G04540
AT5G42380	AT1G80220
AT2G32130	AT5G64720
AT1G14540	AT3G06545
AT5G05300	AT2G41860
AT5G52680	AT4G26250
AT4G14450	AT3G10580
AT4G28460	AT4G39060
AT2G29150	AT1G30980
AT2G37430	AT2G04930
AT4G18195	AT1G23320
AT2G29110	AT3G58960
AT1G66090	AT3G55190
AT5G22380	AT1G34440
AT4G19750	AT1G04670
AT1G04645	AT4G22410
AT2G31335	AT3G43126
AT1G56240	AT2G01770
AT1G05675	AT2G22710
AT1G56060	AT2G14650
AT1G43000	AT3G04903
AT1G27820	AT3G33084
AT1G72520	AT5G33384
AT5G37490	AT3G48960
AT3G29000	AT5G35605
AT2G33130	AT4G34300
AT4G11070	AT4G08111
AT1G56250	AT3G31909
AT3G13433	AT1G65330
AT5G46295	AT3G30748
AT1G51330	AT3G24225
AT4G24570	AT3G16600
AT4G23810	AT3G31390
AT4G29780	AT5G10880
AT2G04495	AT5G62860
AT1G58420	AT5G02920
AT4G11470	AT4G07315
AT1G35210	AT5G60560
AT5G56960	AT1G42590
AT4G16090	AT5G46660
AT5G39010	AT3G49744
ATMG01240	AT4G17690
AT1G01560	AT4G24030
AT1G21326	AT3G51375
AT5G36925	AT5G15480
AT3G21520	AT1G69818
AT3G46080	AT5G25860
AT2G29100	AT2G23550
AT3G55840	AT2G06120
AT5G52050	AT3G33121
AT2G23321	AT4G27110
AT1G61470	AT4G29200
AT1G24140	AT3G57370
AT3G22700	AT4G33585
AT1G79680	AT4G07942
AT2G46400	AT2G18938
AT2G05803	AT4G30972
AT5G58680	AT2G15180
AT4G22710	AT3G12775
AT1G21120	AT5G27340
AT5G01550	AT3G32092
AT5G41750	AT3G42880
AT5G42325	AT5G55440
AT3G17720	AT3G58250
AT4G24300	AT1G38423
AT5G01540	AT4G29580
AT3G28620	AT1G03720
AT5G03210	AT1G21330
AT2G02640	AT5G04150
AT1G07135	AT2G33280
AT5G64905	AT5G28463
AT4G04540	AT1G63005
AT1G51915	AT3G05975
AT1G71520	AT1G23810
AT3G09520	AT5G35688
AT5G52400	AT3G61111
AT1G05575	AT3G29570
AT1G48940	AT2G28030
AT2G14846	AT1G45236
AT1G48590	AT4G32580
AT2G34580	AT5G20856
AT4G35025	AT5G27050
AT2G32030	AT1G71150
AT4G11170	AT3G26150
AT4G20006	AT3G43770
AT5G22520	AT5G28600
AT1G30190	AT5G32386
AT1G21327	AT4G06555
AT1G78410	AT3G43130
AT2G17040	AT1G26799
AT5G64870	AT2G21680
AT5G01100	AT4G08692
AT1G72910	AT2G47280
AT4G21920	AT5G31884
AT4G11510	AT4G05918
AT4G14225	AT2G12100
AT3G46310	AT4G07920
AT3G15518	AT1G41730
AT1G06137	AT1G30930
AT3G60020	AT4G16095
AT1G53625	AT1G43920
AT2G22880	AT5G43755
AT3G23230	AT4G16560
AT1G48190	AT2G23347
AT3G08560	AT4G14358
AT3G51915	AT3G60897
AT4G23220	AT5G40750
AT5G27420	AT5G28235
AT5G09876	AT3G42340
AT5G40000	AT1G77830
AT2G45760	AT3G33109
AT3G10930	AT1G42816
AT4G35180	AT4G05592
AT1G65390	AT1G42780
AT5G26920	AT1G38450
AT1G33760	AT3G49030
AT5G57220	AT3G27140
AT4G14226	AT1G15680
AT1G60040	AT4G26730
AT5G04045	AT5G03400
AT1G50350	AT2G15327
AT2G05060	AT2G11235
AT5G21125	AT3G21880
AT5G07490	AT4G18310
AT5G56800	AT2G30925
AT1G80840	AT5G55135
AT2G19890	AT5G27910
AT1G77235	AT4G00190
AT3G50930	AT3G43080
AT5G13887	AT1G47435
AT4G05080	AT3G33570
AT3G60120	AT3G22340
AT4G05095	AT4G08105
AT2G24600	AT3G24250
AT4G14365	AT1G75470
AT4G30430	AT4G02870
AT5G45630	AT1G21950
AT4G23140	AT2G25482
AT3G61190	AT5G39955
AT4G26200	AT2G13510
AT1G24145	AT3G58420
AT3G43250	AT5G28928
AT2G32210	AT4G07510
AT3G48640	AT4G03885
AT2G25735	AT5G33200
AT2G07705	AT5G34920
AT5G22490	AT3G28958
AT3G23010	AT1G75050
AT3G43750	AT3G58400
AT2G33580	AT1G59500
AT5G43066	AT3G55252
AT2G29880	AT1G43600
AT5G07050	AT4G25140
AT5G39670	AT2G15815
AT5G55507	AT3G45256
AT1G29952	AT4G07874
AT5G65274	AT3G28295
AT1G45100	AT4G08000
AT4G39670	AT2G42425
AT4G16590	AT2G02290
AT3G23326	AT3G56420
AT5G12236	AT3G55810
AT1G16950	AT5G27780
AT4G00920	AT4G21040
AT2G40925	AT4G08016
AT4G27920	AT4G14504
AT1G70040	AT3G62480
AT5G05770	AT2G18320
AT1G17147	AT5G28190
AT1G61340	AT2G11780
AT5G17350	AT1G29440
AT3G25250	AT5G35420
AT1G26380	AT2G33520
AT5G52670	AT5G22810
AT5G39390	AT1G29460
AT1G20310	AT1G72590
AT1G18300	AT1G29430
AT4G14370	AT2G25120
AT5G41740	AT1G48150
AT1G64065	AT4G03565
AT1G36622	AT3G63020
AT1G67856	AT3G03830
AT3G14225	AT5G53190
AT3G23250	AT1G72570
AT5G22680	AT5G35207
AT5G25260	ATCG00320
AT3G55980	AT4G33860
AT1G27730	AT4G38840
AT4G39340	AT1G29450
AT4G10860	AT5G18030
AT1G61105	AT1G35614
AT4G22630	AT2G16730
AT5G43410	AT3G14320
AT4G04580	AT4G03038
AT1G61226	AT1G66420
AT2G18420	AT1G11470
AT5G55565	AT3G20690
AT1G44080	AT2G21210
AT5G56060	AT3G29260
AT5G39640	AT1G63390
AT3G24065	AT1G22080
AT3G04280	AT2G07736
AT3G17230	AT2G31780
AT2G02520	AT4G38860
AT1G17420	AT5G18636
AT2G35710	AT5G18020
AT1G13755	AT1G52820
AT3G22345	AT1G29510
AT4G05490	AT3G41761
AT5G24940	AT1G31173
AT1G77655	AT2G15940
AT4G35733	AT4G06640
AT1G25054	AT3G23130
AT4G23280	AT5G08460
AT1G25310	AT3G28490
AT3G62320	AT3G42240
AT1G26973	AT5G18080
AT3G17480	AT3G30763
AT5G45980	AT3G30587
AT5G09610	AT3G62850
AT3G09285	ATCG00250
AT5G57810	AT2G18010
AT1G59590	AT3G41762
AT5G44990	AT2G16960
AT1G36240	AT2G05970
AT3G17550	AT5G23065
AT1G70645	AT4G06630
AT5G59820	AT1G26790
AT5G47230	AT1G19160
AT5G52750	AT1G06250
AT3G28340	AT4G04930
AT2G25460	AT3G60010
AT5G52760	AT3G03820
AT3G07195	AT3G53820
AT4G23610	AT2G04135
AT4G38560	AT3G17580
AT5G25250	AT2G20880
AT4G17490	AT3G59940
AT1G69920	AT5G54148
AT1G13550	AT3G50290
AT5G19240	AT3G03840
AT1G13520	AT3G49700
AT4G40020	AT1G73780
AT2G39200	AT3G09450
AT4G27280	AT3G56260
AT1G47890	AT3G46420
AT1G68765	AT3G05110
AT4G20000	AT3G52620
AT1G72920	AT3G60060
AT5G01560	AT5G44360
AT2G35658	AT5G60000
AT5G38250	AT3G50665
AT5G57560	AT2G44250
AT1G20520	AT5G64590
AT3G44260	AT1G29490
AT1G73540	AT2G15010
AT5G22250	AT5G54410
AT2G35930	AT1G25440
AT1G51913	AT2G02200
AT2G32140	AT1G78206
AT3G13850	AT5G18010
AT2G44370	AT4G11310
AT1G52900	AT5G24820
AT4G01250	AT5G29580
AT3G09870	AT3G03850
AT5G24550	AT1G26233
AT1G28370	AT3G51400
AT1G65790	AT4G34760
AT2G22500	AT1G35465
AT5G11210	AT1G11608
AT5G57510	AT2G41240
AT3G18710	AT5G33303
AT4G15975	AT4G13493
AT3G57640	AT3G22961
AT4G37370	AT2G41470
AT3G02270	AT1G18960
AT5G14700	AT4G08053
AT5G57010	AT2G21200
AT3G54150	AT5G42235
AT5G58120	AT1G29500
AT2G27389	AT1G78450
AT1G28480	AT5G52900
AT5G54720	AT4G34790
AT3G56790	AT5G16023
AT2G38470	AT1G23052
AT1G72950	AT3G44570
AT2G19190	AT4G16915
AT5G04340	AT4G32990
AT2G30020	AT5G13205
AT5G51190	AT4G16050
AT2G36690	AT2G13020
AT1G53080	AT2G22810
AT4G31940	AT5G34810
AT1G51700	AT4G03816
AT1G69900	AT1G28160
AT5G25920	AT3G13229
AT1G30370	AT3G48620
AT1G49000	AT1G04380
AT3G52450	AT3G30460
AT1G36640	AT3G06100
AT1G61560	AT2G23970
AT2G39650	AT5G18060
AT3G04640	AT1G73510
AT5G65600	AT3G29639
AT5G67450	AT4G28720
AT3G54420	AT4G00280
AT3G48630	AT3G22540
AT2G26380	AT2G46970
AT1G09950	AT2G05530
AT4G39580	AT4G33280
AT5G05190	AT1G49640
AT1G74930	AT5G57650
AT4G23180	AT2G09960
AT5G21960	AT1G67390
AT5G54710	AT2G23400
AT2G31880	AT2G14245
AT5G41550	AT1G75360
AT2G33710	AT4G18350
AT1G57990	AT3G30200
AT5G28610	AT2G01500
AT1G73805	AT5G45870
AT5G36970	AT1G55650
AT1G19020	AT3G29772
AT4G11000	AT4G04260
AT1G23710	AT4G13260
AT5G62150	AT3G46120
AT3G28580	AT2G02300
AT4G39830	AT5G18050
AT2G02340	AT5G03020
AT3G52520	AT4G04070
AT2G20170	AT1G36120
AT5G39580	AT5G65330
AT5G46080	AT4G38850
AT2G41640	ATMG01090
AT5G22555	AT1G52343
AT3G52400	AT4G00210
AT5G48540	AT3G58070
AT1G13340	AT1G70640
AT3G50170	AT4G18830
AT1G74450	AT5G41630
AT2G27660	AT5G41761
AT1G21110	AT1G57800
AT4G23320	AT3G59070
AT4G11280	AT2G45610
AT5G20230	AT3G13405
AT4G23150	AT4G32280
AT5G66020	AT5G46370
AT1G26420	AT5G57780
AT4G18880	AT1G14930
AT3G11840	AT1G11250
AT1G66600	AT3G21330
AT5G61600	AT1G49200
AT1G16150	AT4G25420
AT1G16130	AT1G77992
AT1G32928	AT1G13200
AT2G25440	AT1G78170
AT1G02400	AT4G14695
AT4G33050	AT1G29420
AT1G64030	AT5G65980
AT4G00970	AT1G41896
AT2G40140	AT4G06571
AT2G01180	AT3G20900
AT3G17690	AT5G51500
AT5G38310	AT1G20470
AT3G25490	AT4G28088
AT4G30280	AT2G44195
AT1G51820	AT1G15830
AT5G07610	AT4G18180
AT1G24147	AT2G30560
AT1G58225	AT1G02813
AT1G61360	AT5G61590
AT5G38260	AT5G52055
AT2G26530	AT1G50780
AT4G36500	AT5G28520
AT1G30757	AT3G53550
AT2G32020	AT4G28240
AT1G10340	AT3G43730
AT1G13480	AT2G44590
AT4G11890	AT1G72645
AT4G01950	AT1G06160
AT4G23190	AT1G13230
AT3G19615	AT4G26170
AT2G40000	AT2G41580
AT1G74360	AT4G33467
AT4G08555	AT2G24660
AT2G21910	AT2G24720
AT3G21150	AT4G03635
AT4G34150	AT5G55340
AT5G52710	AT2G28200
AT3G59080	AT1G23465
AT5G66650	AT3G50980
AT2G35980	AT1G06170
AT5G28630	AT1G76190
AT4G21390	AT1G04180
AT1G51620	AT5G20670
AT1G26410	AT4G35720
AT5G45340	AT5G03550
AT1G67980	AT1G37190
AT5G54490	AT1G35840
AT5G22690	AT4G05585
AT4G11521	AT3G23880
AT3G57740	AT2G18460
AT2G32190	AT4G04293
AT5G48430	AT4G19170
AT4G25350	AT2G30432
AT5G44065	AT2G46567
AT3G22910	AT2G31141
AT4G18422	AT5G59780
AT1G19770	AT5G64190
AT4G15417	AT2G18560
AT5G64890	AT3G14520
AT2G36770	AT3G43563
AT1G17240	AT3G50310
AT2G40180	AT3G25717
AT1G69890	AT1G17345
AT5G59730	AT4G36770
AT2G20142	AT3G21890
AT5G66210	AT5G12050
AT5G64790	AT2G04066
AT4G18205	AT1G11175
AT2G26190	AT1G48980
AT1G30700	AT2G30230
AT3G13630	AT5G22240
AT3G47100	AT5G35777
AT3G46930	AT1G13245
AT2G04515	AT5G67420
AT3G16860	AT2G06270
AT4G19520	AT1G27580
AT3G04220	AT1G76530
AT4G23170	AT5G09500
AT3G28890	AT4G03600
AT3G11080	AT3G58196
AT1G32920	AT1G62580
AT5G60900	AT5G28692
AT2G17740	AT4G36040
AT4G01360	AT1G47920
AT1G18740	AT4G12382
AT3G46620	AT4G37580
AT3G57530	AT1G18810
AT4G18197	AT3G22886
AT3G56710	AT5G39080
AT1G76600	AT3G29156
AT5G64660	AT4G34810
AT5G06320	AT3G61840
AT4G27654	AT3G25790
AT2G34930	AT2G36750
AT3G16720	AT3G18550
AT1G65484	AT2G18969
AT2G44578	AT3G21460
AT1G42990	AT2G34030
AT5G59550	AT3G19090
AT2G18690	AT5G29890
AT4G02410	AT5G16960
AT4G12720	AT3G33166
AT1G32960	AT2G25150
AT5G65130	AT1G19620
AT3G09830	AT4G12170
AT2G38790	AT1G79110
AT5G58630	AT4G36740
AT5G22545	AT1G51055
AT1G70420	AT1G69570
AT1G16420	AT3G24615
AT4G03460	AT2G31310
AT1G69930	AT2G12461
AT1G18570	AT2G40050
AT3G23120	AT5G38230
AT2G14290	AT2G30766
AT1G74650	AT2G44990
AT4G36550	AT4G12960
AT4G24310	AT4G22560
AT1G02250	AT1G70270
AT5G48550	AT4G38825
AT5G66640	AT4G10150
AT3G13432	AT1G62190
AT1G20823	AT2G46660
AT1G19210	AT1G73602
AT5G62470	AT2G15020
AT2G20960	AT2G40230
AT3G21660	AT2G34010
AT1G27770	AT1G23390
AT1G55450	AT5G67390
AT5G15870	AT3G26510
AT5G35735	AT5G14340
AT2G29720	AT5G60850
AT5G09800	AT1G62690
AT4G31550	AT1G05530
AT1G67470	AT2G25200
AT1G33610	AT1G74205
AT1G66160	AT3G59850
AT3G47090	AT1G74929
AT5G39020	AT5G09910
AT4G26380	AT5G55490
AT1G17380	ATCG00230
AT3G45960	AT1G09180
AT1G74440	AT5G40940
AT2G02010	AT2G16005
AT3G20600	AT5G36228
AT2G23680	AT4G02733
AT5G44070	AT1G67265
AT5G25930	AT2G30420
AT3G19580	AT5G62730
AT1G35140	AT5G25350
AT1G80450	AT3G03930
AT1G66700	AT1G71866
AT1G56510	AT3G50750
AT1G34420	AT4G38870
AT1G14480	AT1G06330
AT1G65486	AT5G63595
AT1G09930	AT2G43700
AT4G28085	AT1G68520
AT1G16160	AT5G15800
AT1G59910	AT1G06645
AT1G63245	AT5G05430
AT5G49520	AT1G74875
AT1G53820	AT2G44130
AT3G57450	AT1G28300
AT1G72900	AT4G17820
AT1G67270	AT1G34600
AT2G31865	AT5G20780
AT3G49530	AT5G44210
AT4G39640	AT5G35416
AT1G30814	AT5G63087
AT1G09932	AT1G70260
AT1G63720	AT3G22090
AT3G56400	AT3G52700
AT1G30755	AT4G03710
AT2G41010	AT3G14760
AT4G02200	AT1G70440
AT1G13210	AT5G67480
AT5G66070	AT3G59250
AT1G61890	AT1G16290
AT2G27080	AT1G69320
AT4G18250	AT3G24230
AT3G13950	AT2G23348
AT1G16090	AT4G25780
AT4G34390	AT2G24540
AT2G23810	AT1G22380
AT4G23200	AT3G30730
AT1G76965	AT3G58865
AT4G28350	AT1G04760
AT5G01900	AT2G42850
AT5G38210	AT4G26330
AT5G41280	AT4G26542
AT5G25530	AT3G29035
AT3G56880	AT2G44910
AT3G21070	AT2G23755
AT3G52430	AT3G47500
AT5G64310	AT1G16515
AT2G21900	AT1G48330
AT1G09940	AT4G21445
AT5G44060	AT1G75960
AT4G23310	AT5G02760
AT1G25400	AT3G29635
AT5G17680	AT3G10470
AT4G20830	AT5G35490
AT3G10815	AT2G03050
AT2G36220	AT4G36540
AT5G44910	AT5G37620
AT1G15620	AT2G47570
AT3G45640	AT5G42760
AT3G28210	AT3G17130
AT4G02330	AT4G13680
AT3G25600	AT5G25990
AT5G10695	AT3G61460
AT2G38195	AT5G26200
AT1G67880	AT3G57157
AT1G07000	AT3G26120
AT1G80820	AT5G25110
AT3G21780	AT1G02350
AT3G06890	AT1G71970
AT3G50950	AT1G21340
AT5G26030	AT5G54630
AT3G17700	AT5G40942
AT4G35480	AT1G13150
AT1G51890	AT2G36050
AT1G35230	AT5G61610
AT1G23840	AT2G13570
AT5G61560	AT1G20070
AT5G60350	AT4G16270
AT2G42360	AT3G15500
AT1G17750	AT1G15550
AT2G26560	AT5G51850
AT5G67340	AT1G26800
AT3G18690	AT1G33102
AT1G76070	AT2G25680
AT1G64380	AT1G54530
AT1G29690	AT1G42140
AT5G46500	AT2G42620
AT3G25610	AT1G31690
AT3G13600	AT3G61920
AT3G26190	AT1G18280
AT4G01090	AT4G05430
AT3G09020	AT3G32925
AT2G05050	AT3G52070
AT5G64900	AT3G26320
AT1G24150	AT2G33175
AT5G62570	AT1G48780
AT2G15390	AT5G03230
AT3G26500	AT2G05290
AT1G56540	AT4G16780
AT1G70390	AT2G27420
AT2G24130	AT1G21260
AT4G17250	AT2G42280
AT5G38240	AT5G02190
AT5G18470	AT4G34770
AT4G20780	AT4G28270
AT4G23230	AT4G12410
AT4G29050	AT4G38290
AT1G21240	AT5G57760
AT1G11050	AT3G30180
AT5G48410	AT2G22390
AT3G08720	AT5G03250
AT5G01225	AT1G68238
AT3G63360	AT1G04770
AT1G29680	AT5G42680
AT3G45730	AT3G15250
AT2G43000	AT1G49470
AT3G04210	AT2G30100
AT4G01700	AT3G28857
AT3G05370	AT3G06120
AT5G48380	AT2G32100
AT2G46430	AT4G17920
AT5G52720	ATMG00570
AT3G62260	AT2G25625
AT4G11300	AT2G38820
AT1G63860	AT1G31258
AT2G40095	AT3G25905
AT5G63225	AT1G76410
AT1G08860	AT1G59510
AT5G66675	AT2G02950
AT4G26090	AT5G47370
AT3G02800	AT3G48920
AT1G70130	AT3G58193
AT3G07600	AT1G06002
AT1G53620	AT4G11876
AT5G66816	AT1G73120
AT1G63750	AT5G41820
AT1G72940	AT1G02620
AT3G28850	AT3G28960
AT3G47820	AT4G37540
AT5G47070	AT5G44680
AT5G44568	AT5G55690
AT1G21130	AT5G24470
AT2G04500	AT2G40900
AT3G02970	AT5G20710
AT1G33600	AT1G60590
AT2G20562	AT1G03300
AT3G05930	AT2G38995
AT4G33920	AT5G65850
AT2G41100	AT2G29300
AT5G48657	AT5G10670
AT5G41100	AT5G01740
AT1G66400	AT1G12710
AT5G42965	AT1G62280
AT2G31945	AT2G21730
AT1G24380	AT5G05420
AT3G16030	AT2G36540
AT4G30290	AT3G46890
AT3G10720	AT5G44490
AT3G11820	AT5G67020
AT2G35640	AT5G25240
AT4G22980	AT1G16410
AT1G50740	AT3G02380
AT2G46620	AT5G24206
AT5G59070	AT1G75580
AT3G44630	AT4G36032
AT5G63130	AT1G47271
AT3G57730	AT3G53200
AT5G12880	AT1G64500
AT5G22570	AT3G24070
AT2G41342	AT5G18320
AT1G10586	AT5G46690
AT1G63870	AT1G24600
AT3G03030	AT1G80325
AT1G65850	AT5G26620
AT3G27490	AT5G22390
AT1G21230	AT1G09650
AT1G02450	AT3G12920
AT1G51800	AT5G25280
AT4G37710	AT3G14560
AT1G02440	AT1G66650
AT2G37940	AT2G18300
AT2G47140	AT1G14280
AT1G75000	AT4G30180
AT1G70740	AT1G01250
AT1G51660	AT4G38700
AT2G27310	AT5G43860
AT1G30730	AT1G15260
AT5G46520	AT2G21185
AT4G29640	AT4G04840
AT1G31540	AT3G44120
AT5G41290	AT2G42005
AT1G34140	AT1G33100
AT4G04490	AT2G24762
AT1G28380	AT1G53542
AT1G78760	AT2G43445
AT5G15430	AT4G21480
AT2G33080	AT4G15550
AT5G61900	AT1G71280
AT4G18990	AT2G27820
AT1G16110	AT5G35480
AT4G27652	AT1G48740
AT2G20350	AT1G14200
AT5G44585	AT3G48480
AT1G19380	AT3G17280
AT3G48850	AT1G34245
AT3G04660	AT4G12300
AT5G37770	AT5G46130
AT2G21930	AT4G06742
AT2G20150	AT2G26695
AT1G68690	AT3G16750
AT4G29600	AT5G10605
AT5G12340	AT2G02120
AT5G40460	AT5G25020
AT4G31800	AT4G21510
AT1G71400	AT3G50840
AT5G43420	AT1G51550
AT5G22540	AT5G20790
AT2G32680	AT1G08430
AT4G23210	AT1G12820
AT1G27100	AT5G07900
AT4G25810	AT1G78030
AT5G19720	AT1G33540
AT4G23550	AT1G54040
AT5G65300	AT5G01210
AT5G58430	AT5G28460
AT1G13470	AT3G16210
AT1G67025	AT1G33930
AT3G49540	AT3G18320
AT1G73810	AT1G26770
AT4G14805	ATMG00960
AT4G18170	AT1G26530
AT2G13790	AT1G15670
AT5G15130	AT5G52220
AT5G16170	AT1G33200
AT3G22235	AT5G42750
AT1G03670	AT3G57920
AT4G24380	AT1G75770
AT4G30210	AT4G09350
AT4G02190	AT2G01021
AT2G30940	AT4G34750
AT1G64610	AT3G60220
AT4G39890	AT2G26150
AT1G73080	AT3G49940
AT3G50760	AT4G31470
AT5G55320	AT2G47370
AT2G24285	AT1G67910
ATCG00610	AT1G14920
AT4G23030	AT5G67430
AT3G50060	AT2G07140
AT5G66620	AT2G28040
AT4G01010	AT3G22840
AT4G21380	AT1G08650
AT4G36030	AT1G68870
AT3G57460	AT5G63100
AT4G27580	AT3G19850
AT2G29430	AT5G22608
AT3G51560	AT5G53980
AT2G05940	AT5G60880
AT3G57760	AT1G80180
AT3G59700	AT1G58320
AT5G61210	AT3G62930
AT3G46110	AT5G06280
AT1G02360	AT1G75590
AT3G01185	AT1G68130
AT4G08850	AT3G29776
AT1G64820	AT1G75380
AT5G45110	AT1G09540
AT4G11850	AT1G51170
AT1G33612	AT2G29370
AT1G67810	AT5G39610
AT1G29355	AT2G03370
AT1G12890	AT5G25840
AT2G32460	AT2G31180
AT2G32800	AT5G25790
AT3G52310	AT3G09162
AT3G16510	AT5G35756
AT5G41680	AT4G31248
AT5G01640	AT3G49570
AT1G29020	AT1G62886
AT5G46710	AT3G59400
AT2G18210	AT3G20015
AT5G64810	AT1G80440
AT4G39570	AT5G13730
AT1G77640	AT4G24080
AT4G11370	AT5G23230
AT1G68330	AT1G67328
AT4G13395	AT4G27240
AT2G15042	AT3G52060
AT1G27890	AT5G62920
AT1G27710	AT3G51300
AT2G39518	AT1G12600
AT1G09370	AT1G02610
AT2G17660	AT4G10600
AT1G15610	AT3G31440
AT2G19130	AT5G17030
AT4G11250	AT2G42290
AT5G52350	AT3G27860
AT3G49520	AT3G60286
AT1G61370	AT5G41710
AT3G26980	AT1G13300
AT1G62300	AT5G50450
AT5G45070	AT2G15890
AT2G40750	AT3G21260
AT3G47480	AT4G29190
AT1G31290	AT5G47450
AT1G15540	AT2G45023
AT4G28340	AT3G03900
AT4G22470	AT5G66580
AT2G29600	AT2G19572
AT5G26700	AT2G41310
AT1G11572	AT1G75720
AT4G14400	AT1G50000
AT4G17660	AT3G62550
AT2G40710	AT4G31230
AT3G25882	AT3G07730
AT5G40590	AT2G39120
AT1G77390	AT1G49500
AT2G25410	AT2G44940
AT2G28850	AT2G22590
AT3G55150	AT4G01915
AT1G68840	AT5G10650
AT1G28190	AT5G37260
AT3G22060	AT4G10780
AT5G13200	AT3G57830
AT2G23320	AT4G14480
AT1G61120	AT1G77000
AT5G13320	AT5G01880
AT1G65690	AT1G19070
AT1G05085	AT5G17600
AT1G30720	AT1G49130
AT5G47960	AT1G61740
AT2G38830	AT2G40960
AT1G35710	AT4G35210
AT5G43520	AT5G04190
AT4G17230
AT5G61100
AT4G28703
AT5G13190
AT5G10760
AT5G18150
ATMG00130
AT1G66500
AT1G65490
AT1G54950
AT1G65510
AT5G03380
AT4G03450
AT1G67000
AT5G17960
AT3G50160
AT5G46910
AT3G50470
AT4G18950
AT3G15280
AT1G56650
AT1G56600
AT1G32910
AT2G44500
AT2G26390
AT5G37240
AT1G79130
AT3G44400
AT1G70170
AT3G14630
AT2G17220
AT2G33110
AT3G55950
AT1G18390
AT3G18250
AT2G25470
AT5G58940
AT3G09010
AT2G41835
AT1G73550
AT3G49130
AT5G42010
AT5G48400
AT3G22830
AT3G48090
AT4G10530
AT3G53280
AT1G21010
AT4G29610
AT5G40180
AT4G17785
AT1G55790
AT1G15360
AT4G30090
AT3G51920
AT3G46680
AT2G13800
AT2G39400
AT2G17705
AT4G10220
AT5G66670
AT2G19710
AT2G33230
AT5G03270
AT2G34000
AT5G15100
AT1G65240
AT2G28210
AT4G03480
AT3G10116
AT1G55230
AT4G36950
AT5G24590
AT5G19230
AT4G18720
AT2G02320
AT3G25780
AT5G54860
AT1G13490
AT3G19010
AT4G37640
AT1G71390
AT3G14820
AT3G10560
AT5G11650
AT1G61460
AT4G35590
AT1G67520
AT5G40360
AT4G10500
AT1G25390
AT1G19180
AT4G05030
AT4G11330
AT3G60420
AT5G46010
AT1G02920
AT1G48070
AT1G66880
AT2G42060
AT2G40270
AT3G50190
AT2G28500
AT1G04490
ATMG00050
AT3G12203
AT1G11560
AT5G46510
AT4G29740
AT5G48530
AT3G52800
AT4G17615
AT1G01400
AT4G21840
AT2G39210
AT1G63590
AT4G22690
AT1G66170
AT5G59680
AT5G11920
AT4G04960
AT3G44950
AT1G06140
AT1G44130
AT3G08870
AT3G26910
AT1G02930
AT5G39785
AT5G46470
AT1G07476
AT2G07000
AT3G59350
AT4G38940
AT1G67260
AT2G28830
AT4G24160
AT4G35600
AT4G27657
AT3G16040
AT5G02290
AT4G23250
AT3G05320
AT4G08040
AT1G78840
AT1G71697
AT4G34460
AT5G65610
AT4G08950
AT4G11050
AT5G37540
AT1G69840
AT1G07500
AT4G19920
AT3G09405
AT1G29340
AT2G01300
AT5G25180
AT5G40540
AT3G24420
AT1G23200
AT2G27500
AT5G14930
AT4G16960
AT1G56520
AT1G34750
AT5G61090
AT1G61420
AT5G55090
AT3G18560
AT2G47190
AT1G05020
AT3G23630
AT1G11310
AT1G68340
AT5G18360
AT3G53600
AT2G47060
AT4G26120
AT2G44490
AT1G68450
AT1G20510
AT3G19970
AT1G01480
AT5G07070
AT3G10280
AT1G02390
AT1G67060
AT4G04700
AT3G03020
AT1G56660
AT4G25390
AT5G50570
AT2G17480
AT1G33590
AT1G72280
AT1G23830
AT5G41300
AT1G03370
AT3G44720
AT3G54810
AT2G47550
AT5G13080
AT1G15630
AT5G39000
AT3G53810
AT4G11480
AT1G72930
AT1G74330
AT1G22280
AT1G64010
AT1G14870
AT5G63740
AT2G31990
AT5G41780
AT1G31130
AT4G04570
AT4G37780
AT4G09110
AT4G19080
AT4G38550
AT3G05200
AT1G07520
AT3G60550
AT5G59490
AT5G25440
AT1G29860
AT2G41280
AT4G33820
AT1G51670
AT5G42440
AT5G01830
AT4G28140
AT3G21080
AT1G47510
AT3G02880
AT3G48840
AT4G35110
AT5G66900
AT1G76970
AT1G61550
AT1G74590
AT5G50520
AT1G34260
AT3G47570
AT1G15010
AT3G57700
AT1G19320
AT3G07040
AT5G42290
AT3G62720
AT4G10410
AT3G50260
AT1G62422
AT4G28400
AT1G63580
AT1G60190
AT2G14760
AT1G59810
AT4G30350
AT5G02230
AT5G20480
AT1G30620
AT5G35380
AT4G23270
AT4G20860
AT1G01340
AT1G55700
AT3G30840
AT1G70140
AT1G17250
AT1G08930
AT1G19250
AT4G13820
AT3G22160
AT3G58490
AT2G10440
AT4G32300
AT1G79780
AT1G59740
AT1G09070
AT1G77500
AT1G72060
AT1G29290
AT2G22890
AT4G11911
AT1G03170
AT2G46940
AT1G69150
AT2G15480
AT4G29770
AT4G11430
AT1G07900
AT4G04510
AT5G08240
AT5G42050
AT1G32970
AT3G14870
AT1G65500
AT1G52695
AT5G38344
AT5G16200
AT4G23515
AT4G11385
AT1G21320
AT5G46780
AT2G36780
AT3G27416
AT4G37900
AT1G19390
AT5G55150
AT1G59870
AT1G69120
AT1G04370
AT1G30040
AT5G43890
AT3G50480
AT4G34380
AT3G56410
AT1G21100
AT4G01750
AT2G14610
AT2G18660
AT1G15520
AT5G41390
AT5G11000
AT1G76700
AT4G11900
AT2G26135
AT1G55430
AT1G55365
AT5G06740
AT1G14040
AT4G22640
AT3G60290
AT5G38350
AT1G15890
AT3G32090
AT1G16670
AT3G25180
AT3G13100
AT1G63350
AT3G13437
AT5G26340
AT4G00770
AT1G13530
AT5G39100
AT1G14370
AT4G14368
AT4G14630
AT4G04710
AT1G69430
AT3G28450
AT5G01950
AT4G10520
AT1G15640
AT5G66850
AT1G15900
AT1G21910
AT4G33985
AT4G21903
AT4G32800
AT5G23510
AT4G28420
AT3G21650
AT3G53150
AT3G16530
AT4G17500
AT3G54520
AT5G25050
AT2G46440
AT4G08500
AT3G15210
AT2G03360
AT5G62770
AT5G06230
AT2G44800
AT1G51790
AT1G68390
AT1G25370
AT1G65845
AT4G26400
AT1G59620
AT3G15200
AT1G72260
AT1G03740
AT2G21120
AT5G66790
AT5G65920
AT1G73965
AT3G22275
AT4G19370
AT3G22231
AT3G46690
AT1G03790
AT1G32350
AT3G55090
AT3G46600
AT2G39660
AT3G11870
AT2G35612
AT1G76430
AT4G12120
AT4G34440
AT5G35580
AT5G10680
AT4G21740
AT2G29120
AT5G52690
AT2G15220
AT1G02810
AT5G08790
AT3G55470
AT1G63820
AT5G46490
AT5G18400
AT1G03880
AT4G37610
AT1G03495
AT3G52748
AT3G54000
AT5G38990
AT5G60270
AT3G50180
AT4G25020
AT1G32270
AT5G40010
AT2G34850
AT3G23240
AT2G46495
AT3G11010
AT2G13550
AT4G16940
AT5G67310
AT1G69940
AT2G29130
AT1G80610
AT1G01680
AT2G45080
AT1G35350
AT5G44350
AT2G31985
AT1G03730
AT3G22640
AT3G13210
AT3G45440
AT5G10380
AT1G56140
AT1G30740
AT3G05580
AT2G38250
AT5G27060
AT3G25510
AT5G40170
AT2G34650
AT1G21250
AT5G52830
AT4G29110
AT3G01290
AT4G04500
AT1G13540
AT1G63740
AT2G38690
AT5G37485
AT4G23880
AT4G28930
AT2G41880
AT2G33420
AT4G31000
AT4G15100
AT2G39530
AT2G04040
AT4G11660
AT2G15490
AT2G24570
AT2G02220
AT5G48660
AT5G42830
AT3G50800
AT5G43650
AT1G33420
AT5G41610
AT5G05850
AT3G08710
AT3G22260
AT3G28180
AT3G61280
AT5G04870
AT3G50900
AT5G64120
AT5G47910
AT1G76770
AT1G15430
AT2G36695
AT3G02430
AT4G25470
AT1G18900
AT3G59310
AT3G24540
AT1G12610
AT3G05360
AT1G66570
AT1G62530
AT3G11390
AT1G21550
AT1G53990
AT4G19925
AT2G22760
AT3G21630
AT2G44290
AT2G39380
AT2G04032
AT3G48230
AT4G18430
AT5G43620
AT1G75020
AT3G58210
AT5G62020
AT5G07500
AT3G54700
AT1G30810
AT3G59880
AT4G01540
AT5G46350
AT5G66630
AT2G02860
AT5G29075
AT1G28600
AT5G51630
AT1G61260
AT1G01130
AT5G44820
AT3G14440
AT1G32375
AT5G57190
AT3G12960
AT3G51970
AT1G11990
AT3G13430
AT2G23770
AT1G71370
AT3G60940
AT2G32470
AT3G25655
AT5G60800
AT3G13380
AT3G23955
AT5G56510
AT3G09032
AT3G19030
AT5G57035
AT1G58390
AT3G01175
AT3G63060
AT3G29970
AT5G66800
AT1G17990
AT5G53110
AT5G11250
AT3G55430
AT3G51680
AT4G23130
AT5G50830
AT2G35000
AT3G50200
AT5G17830
AT3G26830
AT2G36020
AT4G32020
AT3G10300
AT1G35910
AT1G78860
AT1G08050
AT3G29400
AT2G16900
AT3G46614
AT1G26240
AT3G44860
AT5G48770
AT2G21500
AT2G03530
AT1G17600
AT5G15730
AT3G03280
AT1G53633
AT5G03390
AT2G28570
AT5G59450
AT5G18490
AT5G07260
AT1G34050
AT4G40080
AT3G25010
AT3G21320
AT1G66930
AT3G60970
AT5G44590
AT2G14560
AT1G16120
AT1G44010
AT5G25910
AT3G49350
AT4G16892
AT2G46330
AT4G32500
AT1G11200
AT4G37030
AT5G52800
AT3G24900
AT3G12740
AT3G47960
AT1G63830
AT2G30040
AT1G19300
AT1G53430
AT4G25030
AT4G03470
AT5G45090
AT1G06970
AT2G27240
AT1G11040
AT5G04720
AT3G07380
AT1G76040
AT1G07620
AT4G22960
AT5G04550
AT3G13080
AT1G10040
AT4G34480
AT3G51890
AT4G33300
AT1G61840
AT3G13435
AT2G02370
AT3G24780
AT4G12200
AT4G15236
AT1G45165
AT3G45840
AT3G22370
AT3G06360
AT1G65800
AT1G67220
AT5G08760
AT5G16910
AT5G40780
AT2G32930
AT5G63390
AT4G09030
AT4G13340
AT1G69790
AT5G02340
AT3G54200
AT3G18950
AT1G51270
AT4G00300
AT2G47260
AT2G43320
AT4G35985
AT1G53060
AT5G10410
AT3G03540
AT2G46150
AT1G57943
AT2G34180
AT3G11370
AT1G64760
AT4G17900
AT2G25290
AT5G38900
AT5G62620
AT5G54730
AT1G51850
AT1G22510
AT1G61380
AT3G57750
AT2G43290
AT4G18010
AT3G15530
AT4G05010
AT1G53440
AT3G45970
AT4G13700
AT5G02780
AT4G15800
AT1G76360
AT3G63350
AT1G13500
AT3G57330
AT2G28080
AT2G32660
AT1G12580
AT5G41540
AT3G15370
AT1G64980
AT5G44870
AT2G41730
AT2G17120
AT5G41160
AT5G53830
AT5G48655
AT5G49340
AT1G14780
AT2G46500
AT3G57550
AT4G20170
AT5G40910
AT5G55020
AT5G26770
AT3G60920
AT4G19460
AT3G14460
AT5G37460
AT1G20300
AT3G17410
AT1G44830
AT3G11650
AT1G31350
AT2G35730
AT4G33925
AT3G21860
AT4G13510
AT2G23420
AT1G32640
AT3G22930
AT4G14390
AT5G06560
AT2G21780
AT2G24850
AT1G33560
AT1G05340
AT3G22800
AT1G43310
AT4G22780
AT2G36430
AT5G01380
AT3G61640
AT5G66480
AT4G37260
AT4G18890
AT4G31441
AT1G58340
AT2G07825
AT5G26170
AT4G37060
AT3G17010
AT4G04220
AT2G22300
AT2G18630
AT3G14050
AT5G05365
AT3G14395
AT5G24190
AT2G48150
AT1G24148
AT1G53170
AT5G58720
AT5G13700
AT3G60140
AT5G24030
AT4G36945
AT2G42350
AT2G27260
AT5G65770
AT1G15530
AT2G44380
AT1G35730
AT3G52710
AT1G11960
AT3G55050
AT4G33020
AT2G48010
AT3G17330
AT4G29440
AT5G23000
AT1G47603
AT2G01340
AT5G01881
AT5G37750
AT4G30060
AT5G61010
AT2G37710
AT1G50050
AT4G10370
AT1G44100
AT4G22620
AT5G11970
AT3G57880
AT3G45330
AT5G57123
AT1G43910
AT2G46160
AT3G04300
AT1G74710
AT5G56980
AT1G17610
AT5G39680
AT5G49180
AT1G52120
AT3G02940
AT4G36010
AT5G43040
AT1G07220
AT4G24010
AT1G67970
AT1G26730
AT3G61980
AT4G02075
AT2G28710
AT2G24240
AT1G76650
AT1G24130
AT5G55650
AT3G14452
AT5G41170
AT3G54020
AT2G44340
AT1G05670
AT1G53950
AT1G27720
AT4G09570
AT1G07130
AT1G70520
AT4G35940
AT5G45000
AT4G39230
AT3G14590
AT3G56700
AT4G10160
AT2G41090
AT3G19020
AT1G67920
AT3G45290
AT3G09940
AT5G62330
AT3G23110
AT4G39030
AT3G03670
AT5G08350
AT2G16360
AT2G37820
AT4G01230
AT4G02380
AT1G70920
AT1G02880
AT3G26680
AT1G11112
AT3G54160
AT1G64700
AT4G21700
AT5G07842
AT2G47730
AT5G12940
AT3G06020
AT1G55390
AT2G03240
AT5G53570
AT2G32670
AT3G53590
AT2G30250
AT4G04695
AT4G25434
AT5G02070
AT1G73050
AT1G49030
AT1G64710
AT1G25220
AT3G23170
AT5G23350
AT4G14680
AT1G13390
AT5G67140
AT2G26480
AT1G32570
AT1G67800
AT3G01820
AT2G43620
AT1G33030
AT3G27560
AT3G46280
AT2G31910
AT1G63630
AT1G16640
AT2G41890
AT1G65481
AT4G12040
AT5G02630
AT2G41110
AT3G02070
AT2G06050
AT1G72960
AT2G30770
AT3G50140
AT5G45280
AT3G57260
AT1G26810
AT3G44870
AT2G15760
AT1G15190
AT3G63500
AT4G38830
AT4G10720
AT3G07250
AT2G23100
AT4G14250
AT5G01050
AT4G14220
AT2G29460
AT5G01490
AT5G41570
AT5G52320
AT3G57280
AT2G28700
AT4G11360
AT1G58807
AT5G60022
AT2G45360
AT3G57540
AT5G49850
AT3G63050
AT5G17850
AT1G11490
AT1G61275
AT1G09080
AT1G61140
AT1G21450
AT5G01580
AT1G11925
AT2G28650
AT2G16870
AT5G64060
AT2G19000
AT4G01740
AT5G58690
AT4G30850
AT4G16840
AT2G15350
AT5G60280
AT3G28600
AT3G13898
AT5G27760
AT1G78830
AT3G08760
AT2G30750
AT5G62460
AT4G33160
AT2G30660
AT3G15356
AT1G29720
AT3G52870
AT5G15190
AT5G50640
AT2G06530
AT1G49900
AT2G17470
AT5G57015
AT5G04020
AT1G55800
AT5G01730
AT2G44010
AT2G47130
AT1G58410
AT2G31870
AT4G30600
AT3G51450
AT1G14740
AT5G43030
AT5G44582
AT1G78850
AT3G04360
AT5G07760
AT3G27010
AT4G18210
AT2G38870
AT1G53330
AT1G18890
AT3G50460
AT5G20050
AT3G62150
AT3G48320
AT5G39720
AT3G43430
AT3G24530
AT1G20860
AT1G62840
AT4G11655
AT3G46340
AT3G44480
AT3G03050
AT1G10650
AT4G16890
AT4G30910
AT3G10640
AT4G23700
AT5G25170
AT1G65130
AT3G20510
AT5G45750
AT3G59440
AT5G37550
AT4G23010
AT2G39220
AT1G73010
AT4G00330
AT1G69270
AT2G34910
AT3G45040
AT2G19210
AT5G47710
AT1G64280
AT5G48780
AT5G64300
AT2G28940
AT5G44290
AT2G18193
AT5G67250
AT1G66910
AT1G07660
AT5G52940
AT3G07780
AT4G18340
AT3G12700
AT3G11402
AT2G36840
AT1G22470
AT3G44840
AT2G40850
AT5G18290
AT1G18200
AT5G65690
AT2G30720
AT5G24430
AT4G09130
AT4G02195
AT3G07390
AT1G15330
AT2G02630
AT4G11230
AT1G26390
AT2G43120
AT1G62700
AT4G30370
AT5G05490
AT1G30420
AT4G25900
AT4G12710
AT3G28820
AT5G03360
AT1G53980
AT5G21030
AT1G69910
AT1G13260
AT4G06746
AT3G13020
AT2G22190
AT1G60360
AT3G55646
AT5G62560
AT3G13050
AT1G05650
AT2G40130
AT5G45430
AT3G13650
AT5G10750
AT2G02000
AT5G46330
AT1G51035
AT3G24550
AT4G33440
AT5G44570
AT5G51470
AT5G58750
AT5G49900
AT1G14070
AT1G65250
AT5G54030
AT2G46600
AT1G07630
AT5G56340
AT5G47220
AT5G14480
AT1G19630
AT5G59340
AT5G65500
AT3G01220
AT1G67460
AT2G23200
AT4G15233
AT5G55770
AT5G66130
AT2G36295
AT1G17255
AT1G73290
AT2G17840
AT1G19270
AT3G24982
AT4G33430
AT1G65730
AT1G56150
AT1G79670
AT1G54930
AT5G05140
AT5G12930
AT3G12720
AT2G13650
AT2G44390
AT5G38280
AT1G76680
AT3G04110
AT5G57500
AT2G18060
AT2G24610
AT3G48080
AT3G14710
AT4G31510
AT4G38420
AT5G43380
AT1G03905
AT1G61820
AT1G47610
AT4G25210
AT3G21680
AT2G12400
AT5G18220
AT3G19200
AT4G28550
AT3G47540
AT1G76440
AT4G38545
AT4G27980
AT1G02575
AT3G45530
AT3G61850
AT3G47210
AT3G20410
AT3G25240
AT1G22240
AT5G42930
AT2G31230
AT5G66320
AT4G02360
[truncated: 253 more rows]
