# Supplementary material for: MAPK-triggered chromatin reprogramming by histone deacetylase in plant innate immunity
Source: Genome Biol. 2017 Jul 6;18:131. doi: 10.1186/s13059-017-1261-8 (PMC5501531; doi:10.1186/s13059-017-1261-8)
Supplement: Supplementary file 6 — List of primers used in this study. (XLSX 13 kb) [file 13059_2017_1261_MOESM6_ESM.xlsx]

## Sheet: Feuil1
	Primer name	Sequence
	At2g31690-01	tgtgcaccaaagtttccttg
	At2g31690-02	ccatacccgagataagggtaca
	At5g03350-01	ggtccactccagtccctttc
	At5g03350-02	gaaagtgaaagaagtttcaaatggat
	At3g11380-01	tgctcctacaccaacgtaaca
	At3g11380-02	gcttcgatccgactctgc
	At2g28180-01	aggcggcaacgagatttt
	At2g28180-02	aatatcaccgcctcccatta
	At1g80180-01	tggagaggagtcgatccaac
	At1g80180-02	ctctccctgtgtttcgatgg
	At4g31470-01	cactccgggggaccttac
	At4g31470-02	ccgtggagtccaacctttt
	At1g49640-01	ttataaccgctaactgcctagccg
	At1g49640-02	gatccactgaatcgcagaccatga
	At5g01740-01	ggtcatgactgcgtgattgcaga
	At5g01740-02	ttagctcagtgaccactccgtctt
	At1g07690-01	ggtcgtcgtcttctaaccaga
	At1g07690-02	ttggagagctctttgaacttga
